# Supplementary material for: A urea-modified tryptophan based in situ reducing and stabilizing agent for the fabrication of gold nanoparticles as a Suzuki–Miyaura cross-coupling catalyst in water
Source: Nanoscale Adv. 2019 Jan 7;1(4):1380–6. doi: 10.1039/c8na00273h (PMC9418380; doi:10.1039/c8na00273h)
Supplement: NA-001-C8NA00273H-s002 [file NA-001-C8NA00273H-s002.cif]

# Electronic Supplementary Material (ESI) for Nanoscale Advances.
# This journal is © The Royal Society of Chemistry 2019

####################################################################### 
# 
# This file contains crystal structure data downloaded from the 
# Cambridge Structural Database (CSD) hosted by the Cambridge 
# Crystallographic Data Centre (CCDC).
# 
# Full information about CCDC data access policies and citation 
# guidelines are available at http://www.ccdc.cam.ac.uk/access/V1 
# 
# Audit and citation data items may have been added by the CCDC. 
# Please retain this information to preserve the provenance of 
# this file and to allow appropriate attribution of the data. 
# 
#######################################################################

data_ul_dmso_thf_1
_database_code_depnum_ccdc_archive 'CCDC 1871263'
_audit_update_record             
;
2018-10-03 deposited with the CCDC.
2019-01-02 downloaded from the CCDC.
;
_audit_creation_date             2018-07-04
_audit_creation_method           
;
Olex2 1.2
(compiled 2018.05.29 svn.r3508 for OlexSys, GUI svn.r5506)
;
_shelx_SHELXL_version_number     2014/7
_chemical_name_common            ?
_chemical_name_systematic        ?
_chemical_formula_moiety         'C7 H14 N2 O3'
_chemical_formula_sum            'C7 H14 N2 O3'
_chemical_formula_weight         174.20
_chemical_absolute_configuration S
_chemical_melting_point          ?
_chemical_oxdiff_formula         'C H N O'
loop_
_atom_type_symbol
_atom_type_description
_atom_type_scat_dispersion_real
_atom_type_scat_dispersion_imag
_atom_type_scat_source
C C 0.0033 0.0016 'International Tables Vol C Tables 4.2.6.8 and 6.1.1.4'
H H 0.0000 0.0000 'International Tables Vol C Tables 4.2.6.8 and 6.1.1.4'
N N 0.0061 0.0033 'International Tables Vol C Tables 4.2.6.8 and 6.1.1.4'
O O 0.0106 0.0060 'International Tables Vol C Tables 4.2.6.8 and 6.1.1.4'

_shelx_space_group_comment       
;
The symmetry employed for this shelxl refinement is uniquely defined
by the following loop, which should always be used as a source of
symmetry information in preference to the above space-group names.
They are only intended as comments.
;
_space_group_crystal_system      orthorhombic
_space_group_IT_number           19
_space_group_name_H-M_alt        'P 21 21 21'
_space_group_name_Hall           'P 2ac 2ab'
loop_
_space_group_symop_operation_xyz
'x, y, z'
'-x+1/2, -y, z+1/2'
'-x, y+1/2, -z+1/2'
'x+1/2, -y+1/2, -z'

_cell_length_a                   5.2432(9)
_cell_length_b                   10.3449(19)
_cell_length_c                   17.386(4)
_cell_angle_alpha                90
_cell_angle_beta                 90
_cell_angle_gamma                90
_cell_volume                     943.0(3)
_cell_formula_units_Z            4
_cell_measurement_reflns_used    1968
_cell_measurement_temperature    198(140)
_cell_measurement_theta_max      24.9730
_cell_measurement_theta_min      2.2780
_shelx_estimated_absorpt_T_max   0.979
_shelx_estimated_absorpt_T_min   0.976
_exptl_absorpt_coefficient_mu    0.096
_exptl_absorpt_correction_T_max  1.00000
_exptl_absorpt_correction_T_min  0.60656
_exptl_absorpt_correction_type   multi-scan
_exptl_absorpt_process_details   
;
CrysAlisPro, Agilent Technologies,
Version 1.171.37.34 (release 22-05-2014 CrysAlis171 .NET)
(compiled May 22 2014,16:03:01)
Empirical absorption correction using spherical harmonics,
 implemented in SCALE3 ABSPACK scaling algorithm.
;
_exptl_absorpt_special_details   ?
_exptl_crystal_colour            'clear whiteish colourless'
_exptl_crystal_colour_lustre     clear
_exptl_crystal_colour_modifier   whiteish
_exptl_crystal_colour_primary    colourless
_exptl_crystal_density_diffrn    1.227
_exptl_crystal_density_meas      ?
_exptl_crystal_density_method    ?
_exptl_crystal_description       needle
_exptl_crystal_F_000             376
_exptl_crystal_size_max          0.2589
_exptl_crystal_size_mid          0.2489
_exptl_crystal_size_min          0.2209
_exptl_transmission_factor_max   ?
_exptl_transmission_factor_min   ?
_diffrn_reflns_av_R_equivalents  0.0788
_diffrn_reflns_av_unetI/netI     0.0906
_diffrn_reflns_Laue_measured_fraction_full 0.999
_diffrn_reflns_Laue_measured_fraction_max 0.998
_diffrn_reflns_limit_h_max       6
_diffrn_reflns_limit_h_min       -6
_diffrn_reflns_limit_k_max       12
_diffrn_reflns_limit_k_min       -12
_diffrn_reflns_limit_l_max       20
_diffrn_reflns_limit_l_min       -17
_diffrn_reflns_number            3782
_diffrn_reflns_point_group_measured_fraction_full 0.993
_diffrn_reflns_point_group_measured_fraction_max 0.992
_diffrn_reflns_theta_full        25.007
_diffrn_reflns_theta_max         25.007
_diffrn_reflns_theta_min         2.291
_diffrn_ambient_environment      N~2~
_diffrn_ambient_temperature      198(140)
_diffrn_detector                 'CCD plate'
_diffrn_detector_area_resol_mean 7.9580
_diffrn_detector_type            Eos
_diffrn_measured_fraction_theta_full 0.999
_diffrn_measured_fraction_theta_max 0.998
_diffrn_measurement_details      
;
#__ type_ start__ end____ width___ exp.time_
  1 omega  -32.00  110.00   1.0000   12.5000
omega____ theta____ kappa____ phi______ frames
    -       27.0898   38.0000 -180.0000 142

#__ type_ start__ end____ width___ exp.time_
  2 omega   35.00  124.00   1.0000   12.5000
omega____ theta____ kappa____ phi______ frames
    -       27.0898  178.0000   60.0000 89

#__ type_ start__ end____ width___ exp.time_
  3 omega  -17.00   79.00   1.0000   12.5000
omega____ theta____ kappa____ phi______ frames
    -       27.0898   77.0000  -60.0000 96
;
_diffrn_measurement_device       'four-circle diffractometer'
_diffrn_measurement_device_type  'SuperNova, Dual, Cu at zero, Eos'
_diffrn_measurement_method       '\w scans'
_diffrn_orient_matrix_UB_11      0.0174837000
_diffrn_orient_matrix_UB_12      -0.0141122000
_diffrn_orient_matrix_UB_13      0.0395947000
_diffrn_orient_matrix_UB_21      -0.0024778000
_diffrn_orient_matrix_UB_22      0.0669581000
_diffrn_orient_matrix_UB_23      0.0084884000
_diffrn_orient_matrix_UB_31      -0.1341795000
_diffrn_orient_matrix_UB_32      -0.0033103000
_diffrn_orient_matrix_UB_33      0.0050179000
_diffrn_radiation_monochromator  mirror
_diffrn_radiation_probe          x-ray
_diffrn_radiation_type           MoK\a
_diffrn_radiation_wavelength     0.71073
_diffrn_source                   'SuperNova (Mo) X-ray Source'
_reflns_Friedel_coverage         0.647
_reflns_Friedel_fraction_full    0.983
_reflns_Friedel_fraction_max     0.983
_reflns_number_gt                1405
_reflns_number_total             1659
_reflns_odcompleteness_completeness 93.35
_reflns_odcompleteness_iscentric 1
_reflns_odcompleteness_theta     25.63
_reflns_special_details          
;
 Reflections were merged by SHELXL according to the crystal
 class for the calculation of statistics and refinement.
 
 _reflns_Friedel_fraction is defined as the number of unique
 Friedel pairs measured divided by the number that would be
 possible theoretically, ignoring centric projections and
 systematic absences.
;
_reflns_threshold_expression     'I > 2\s(I)'
_computing_cell_refinement       
;
CrysAlisPro, Agilent Technologies,
Version 1.171.37.34 (release 22-05-2014 CrysAlis171 .NET)
(compiled May 22 2014,16:03:01)
;
_computing_data_collection       
;
CrysAlisPro, Agilent Technologies,
Version 1.171.37.34 (release 22-05-2014 CrysAlis171 .NET)
(compiled May 22 2014,16:03:01)
;
_computing_data_reduction        
;
CrysAlisPro, Agilent Technologies,
Version 1.171.37.34 (release 22-05-2014 CrysAlis171 .NET)
(compiled May 22 2014,16:03:01)
;
_computing_molecular_graphics    'Olex2 (Dolomanov et al., 2009)'
_computing_publication_material  'Olex2 (Dolomanov et al., 2009)'
_computing_structure_refinement  'ShelXL (Sheldrick, 2015)'
_computing_structure_solution    'ShelXT (Sheldrick, 2015)'
_refine_diff_density_max         0.403
_refine_diff_density_min         -0.428
_refine_diff_density_rms         0.081
_refine_ls_abs_structure_details 
;
 Flack x determined using 433 quotients [(I+)-(I-)]/[(I+)+(I-)]
 (Parsons, Flack and Wagner, Acta Cryst. B69 (2013) 249-259).
;
_refine_ls_abs_structure_Flack   -0.0003(10)
_refine_ls_extinction_coef       .
_refine_ls_extinction_method     none
_refine_ls_goodness_of_fit_ref   1.073
_refine_ls_hydrogen_treatment    constr
_refine_ls_matrix_type           full
_refine_ls_number_parameters     113
_refine_ls_number_reflns         1659
_refine_ls_number_restraints     0
_refine_ls_R_factor_all          0.0774
_refine_ls_R_factor_gt           0.0676
_refine_ls_restrained_S_all      1.073
_refine_ls_shift/su_max          0.000
_refine_ls_shift/su_mean         0.000
_refine_ls_structure_factor_coef Fsqd
_refine_ls_weighting_details     
'w=1/[\s^2^(Fo^2^)+(0.1125P)^2^] where P=(Fo^2^+2Fc^2^)/3'
_refine_ls_weighting_scheme      calc
_refine_ls_wR_factor_gt          0.1787
_refine_ls_wR_factor_ref         0.1915
_refine_special_details          ?
_olex2_refinement_description    
;
1. Fixed Uiso
 At 1.2 times of:
  All C(H) groups, All C(H,H) groups, All N(H) groups, All N(H,H) groups
 At 1.5 times of:
  All C(H,H,H) groups, All O(H) groups
2.a Rotating group:
 N1(H1A,H1B)
2.b Ternary CH refined with riding coordinates:
 C2(H2A), C5(H5)
2.c Secondary CH2 refined with riding coordinates:
 C4(H4A,H4B)
2.d Aromatic/amide H refined with riding coordinates:
 N2(H2)
2.e Idealised Me refined as rotating group:
 C6(H6A,H6B,H6C), C7(H7A,H7B,H7C)
2.f Idealised tetrahedral OH refined as rotating group:
 O3(H3)
;
_atom_sites_solution_hydrogens   mixed
_atom_sites_solution_primary     dual
_atom_sites_solution_secondary   ?
loop_
_atom_site_label
_atom_site_type_symbol
_atom_site_fract_x
_atom_site_fract_y
_atom_site_fract_z
_atom_site_U_iso_or_equiv
_atom_site_adp_type
_atom_site_occupancy
_atom_site_site_symmetry_order
_atom_site_calc_flag
_atom_site_refinement_flags_posn
_atom_site_refinement_flags_adp
_atom_site_refinement_flags_occupancy
_atom_site_disorder_assembly
_atom_site_disorder_group
O1 O 0.4595(6) 0.3095(3) 0.7089(2) 0.0216(8) Uani 1 1 d . . . . .
O2 O 0.7632(6) 0.6052(3) 0.64567(19) 0.0234(9) Uani 1 1 d . . . . .
O3 O 0.3795(6) 0.6413(3) 0.6979(2) 0.0265(9) Uani 1 1 d . . . . .
H3 H 0.4609 0.6926 0.7241 0.040 Uiso 1 1 calc GR . . . .
N1 N 0.0335(8) 0.3039(4) 0.7358(3) 0.0243(10) Uani 1 1 d . . . . .
H1A H 0.0820 0.2460 0.7681 0.029 Uiso 1 1 d GR . . . .
H1B H -0.0289 0.3688 0.7603 0.029 Uiso 1 1 d GR . . . .
N2 N 0.1866(7) 0.4250(3) 0.6350(2) 0.0186(9) Uani 1 1 d . . . . .
H2 H 0.0321 0.4388 0.6206 0.022 Uiso 1 1 calc R . . . .
C1 C 0.2357(9) 0.3437(4) 0.6939(3) 0.0164(10) Uani 1 1 d . . . . .
C2 C 0.3969(9) 0.4890(4) 0.5961(3) 0.0193(11) Uani 1 1 d . . . . .
H2A H 0.5190 0.4233 0.5791 0.023 Uiso 1 1 calc R . . . .
C3 C 0.5334(9) 0.5826(4) 0.6501(3) 0.0198(11) Uani 1 1 d . . . . .
C4 C 0.2969(9) 0.5615(4) 0.5254(3) 0.0201(11) Uani 1 1 d . . . . .
H4A H 0.1804 0.6284 0.5425 0.024 Uiso 1 1 calc R . . . .
H4B H 0.4394 0.6038 0.5002 0.024 Uiso 1 1 calc R . . . .
C5 C 0.1606(10) 0.4773(5) 0.4667(3) 0.0235(11) Uani 1 1 d . . . . .
H5 H 0.0143 0.4375 0.4926 0.028 Uiso 1 1 calc R . . . .
C6 C 0.3268(13) 0.3688(6) 0.4360(4) 0.0427(16) Uani 1 1 d . . . . .
H6A H 0.4771 0.4047 0.4128 0.064 Uiso 1 1 calc GR . . . .
H6B H 0.2333 0.3204 0.3983 0.064 Uiso 1 1 calc GR . . . .
H6C H 0.3750 0.3127 0.4776 0.064 Uiso 1 1 calc GR . . . .
C7 C 0.0567(12) 0.5611(6) 0.4013(3) 0.0431(16) Uani 1 1 d . . . . .
H7A H -0.0502 0.6278 0.4222 0.065 Uiso 1 1 calc GR . . . .
H7B H -0.0412 0.5084 0.3667 0.065 Uiso 1 1 calc GR . . . .
H7C H 0.1962 0.5997 0.3739 0.065 Uiso 1 1 calc GR . . . .

loop_
_atom_site_aniso_label
_atom_site_aniso_U_11
_atom_site_aniso_U_22
_atom_site_aniso_U_33
_atom_site_aniso_U_23
_atom_site_aniso_U_13
_atom_site_aniso_U_12
O1 0.0145(18) 0.0322(16) 0.0182(18) 0.0063(14) 0.0025(14) 0.0020(14)
O2 0.0116(18) 0.0323(17) 0.026(2) -0.0039(14) 0.0009(15) -0.0005(13)
O3 0.0166(18) 0.0369(18) 0.026(2) -0.0157(16) 0.0024(15) -0.0020(14)
N1 0.022(2) 0.027(2) 0.024(2) 0.0057(17) 0.0024(19) -0.0004(18)
N2 0.0101(19) 0.0293(19) 0.016(2) 0.0010(16) -0.0012(16) 0.0017(16)
C1 0.016(2) 0.021(2) 0.013(2) -0.0020(17) 0.002(2) 0.0026(18)
C2 0.017(3) 0.022(2) 0.019(3) 0.0009(18) 0.004(2) 0.0013(18)
C3 0.019(2) 0.023(2) 0.018(3) 0.0041(18) 0.004(2) 0.0041(19)
C4 0.018(3) 0.026(2) 0.017(3) 0.0055(18) 0.002(2) -0.0009(19)
C5 0.025(3) 0.031(2) 0.014(2) 0.002(2) 0.002(2) -0.004(2)
C6 0.045(4) 0.051(3) 0.032(3) -0.016(3) -0.006(3) 0.002(3)
C7 0.047(4) 0.058(3) 0.024(3) 0.013(3) -0.010(3) -0.012(3)

_geom_special_details            
;
 All esds (except the esd in the dihedral angle between two l.s. planes)
 are estimated using the full covariance matrix.  The cell esds are taken
 into account individually in the estimation of esds in distances, angles
 and torsion angles; correlations between esds in cell parameters are only
 used when they are defined by crystal symmetry.  An approximate (isotropic)
 treatment of cell esds is used for estimating esds involving l.s. planes.
;
loop_
_geom_bond_atom_site_label_1
_geom_bond_atom_site_label_2
_geom_bond_distance
_geom_bond_site_symmetry_2
_geom_bond_publ_flag
O1 C1 1.253(6) . ?
O2 C3 1.230(6) . ?
O3 H3 0.8200 . ?
O3 C3 1.308(6) . ?
N1 H1A 0.8601 . ?
N1 H1B 0.8602 . ?
N1 C1 1.351(6) . ?
N2 H2 0.8600 . ?
N2 C1 1.350(6) . ?
N2 C2 1.453(6) . ?
C2 H2A 0.9800 . ?
C2 C3 1.526(6) . ?
C2 C4 1.533(7) . ?
C4 H4A 0.9700 . ?
C4 H4B 0.9700 . ?
C4 C5 1.519(7) . ?
C5 H5 0.9800 . ?
C5 C6 1.517(8) . ?
C5 C7 1.531(7) . ?
C6 H6A 0.9600 . ?
C6 H6B 0.9600 . ?
C6 H6C 0.9600 . ?
C7 H7A 0.9600 . ?
C7 H7B 0.9600 . ?
C7 H7C 0.9600 . ?

loop_
_geom_angle_atom_site_label_1
_geom_angle_atom_site_label_2
_geom_angle_atom_site_label_3
_geom_angle
_geom_angle_site_symmetry_1
_geom_angle_site_symmetry_3
_geom_angle_publ_flag
C3 O3 H3 109.5 . . ?
H1A N1 H1B 109.5 . . ?
C1 N1 H1A 109.5 . . ?
C1 N1 H1B 109.1 . . ?
C1 N2 H2 120.3 . . ?
C1 N2 C2 119.5(4) . . ?
C2 N2 H2 120.3 . . ?
O1 C1 N1 122.5(4) . . ?
O1 C1 N2 120.8(4) . . ?
N2 C1 N1 116.7(4) . . ?
N2 C2 H2A 108.7 . . ?
N2 C2 C3 111.0(4) . . ?
N2 C2 C4 109.7(4) . . ?
C3 C2 H2A 108.7 . . ?
C3 C2 C4 110.1(3) . . ?
C4 C2 H2A 108.7 . . ?
O2 C3 O3 123.8(4) . . ?
O2 C3 C2 122.8(4) . . ?
O3 C3 C2 113.3(4) . . ?
C2 C4 H4A 108.6 . . ?
C2 C4 H4B 108.6 . . ?
H4A C4 H4B 107.6 . . ?
C5 C4 C2 114.8(4) . . ?
C5 C4 H4A 108.6 . . ?
C5 C4 H4B 108.6 . . ?
C4 C5 H5 107.5 . . ?
C4 C5 C7 110.0(4) . . ?
C6 C5 C4 113.0(4) . . ?
C6 C5 H5 107.5 . . ?
C6 C5 C7 111.2(5) . . ?
C7 C5 H5 107.5 . . ?
C5 C6 H6A 109.5 . . ?
C5 C6 H6B 109.5 . . ?
C5 C6 H6C 109.5 . . ?
H6A C6 H6B 109.5 . . ?
H6A C6 H6C 109.5 . . ?
H6B C6 H6C 109.5 . . ?
C5 C7 H7A 109.5 . . ?
C5 C7 H7B 109.5 . . ?
C5 C7 H7C 109.5 . . ?
H7A C7 H7B 109.5 . . ?
H7A C7 H7C 109.5 . . ?
H7B C7 H7C 109.5 . . ?

loop_
_refln_index_h
_refln_index_k
_refln_index_l
_refln_F_squared_meas
_refln_F_squared_sigma
0 0 2 1209.3 36.35
0 0 3 -0.21 0.89
0 0 4 341.24 21.02
0 0 5 2.89 2.66
0 0 6 72.67 11.74
0 0 7 14.34 6.32
0 0 8 40.29 10.11
0 0 9 -0.47 3.26
0 0 10 88.83 16.93
0 0 11 3.93 4.69
0 0 12 758.37 56.51
0 0 13 2.38 5.13
0 0 14 201.84 32.13
0 0 15 4.21 6.71
0 0 16 242.97 40.73
0 0 17 10.62 11.2
0 0 18 795.66 87.16
0 0 19 1.52 6.04
0 0 20 301.66 58.47
0 1 0 0.15 0.34
0 -1 0 -0.22 0.65
0 -1 1 29.03 3.77
0 1 -1 22.45 2.11
0 1 -2 6130.04 141.52
0 -1 2 7350.14 152.26
0 1 -3 0.8 0.73
0 -1 3 4.14 2.11
0 -1 4 9999 231.3
0 1 4 9385.54 241.28
0 1 -4 9318.8 210.42
0 -1 5 474.02 30.42
0 1 5 400.71 31.6
0 -1 6 111.7 15.25
0 1 6 87.23 15.09
0 -1 7 2488.88 88.66
0 1 7 2330.95 96.31
0 -1 8 113.38 16.81
0 1 8 91.77 17.65
0 -1 9 395.86 33.42
0 1 9 367.15 37.15
0 1 10 415.73 42.87
0 -1 10 394.18 35.83
0 -1 11 81.03 16.78
0 1 11 107.52 22.27
0 -1 12 106.94 20.44
0 1 12 118.61 25.53
0 -1 13 -1.78 3.66
0 1 13 -0.36 6.71
0 1 14 2.61 6.27
0 -1 14 -0.71 4.16
0 -1 15 23.04 11.03
0 1 15 33.41 17.84
0 1 16 700.63 79.5
0 -1 16 581.33 57.65
0 -1 17 82.93 22.79
0 1 17 130.69 34.58
0 -1 18 43.44 17.95
0 1 18 38.5 20.38
0 1 19 13.28 13.87
0 -1 19 14.35 11.4
0 1 20 87.67 31.51
0 -1 20 71.36 25.97
0 -2 0 4681.57 113.13
0 2 0 2326.84 92.12
0 -2 1 18.87 4.47
0 -2 -1 18.52 6.76
0 2 1 29.03 3.66
0 2 -1 23 2.98
0 2 2 8243.09 189.18
0 2 -2 7518.85 183.75
0 2 3 1728.21 49.34
0 -2 3 1803.82 55.97
0 -2 4 5100.84 133.99
0 2 -4 4603.56 116.89
0 -2 5 76.48 11.23
0 2 -5 75.82 7.2
0 -2 6 301.58 25.92
0 2 -6 281.16 15.74
0 -2 7 3331.65 108.99
0 2 -7 2668.45 76.68
0 -2 8 749.05 50.79
0 -2 9 516.48 41.65
0 2 10 136.14 27.65
0 -2 10 156.63 22.28
0 2 11 228.53 41.03
0 -2 11 264.58 30.06
0 2 12 21.67 14.92
0 -2 12 24.87 9.98
0 -2 13 13.32 8.54
0 2 13 11.02 12
0 -2 14 108.36 22.03
0 2 14 101.34 28.93
0 -2 15 108.37 23.06
0 -2 16 363.36 44.28
0 -2 17 4.17 6.32
0 -2 18 93.35 24.49
0 -2 19 5.41 7.52
0 -2 20 1.04 4.73
0 -3 0 -0.16 2.35
0 3 0 -0.12 0.71
0 3 1 671.61 25.57
0 3 -1 659.01 24.38
0 -3 -1 1062.96 54.04
0 -3 1 921.85 37.93
0 3 2 793.61 28.85
0 3 -2 806.71 26.89
0 -3 -3 890.23 25.58
0 3 3 977.84 35.17
0 3 -3 1016.99 31.02
0 3 -4 6036.76 152.06
0 3 4 6445.87 160.94
0 -3 5 1097.56 47.4
0 3 -5 1013.9 33.67
0 3 -6 3537.88 93.53
0 -3 6 3777.95 113.96
0 -3 7 37.29 10.05
0 3 -7 59.69 7.68
0 3 -8 216.74 16.11
0 -3 8 294.22 29.33
0 -3 9 92.74 17.81
0 -3 10 478.35 42.43
0 -3 11 12.21 7.53
0 -3 12 113.28 21.18
0 -3 13 109.79 21.86
0 -3 14 168.74 27.69
0 -3 15 101.46 22.11
0 -3 16 68.36 19.37
0 -3 17 241.57 37.48
0 -3 18 40.95 15.89
0 -3 19 59.76 20.27
0 -3 20 55.06 19.57
0 -4 0 1951.28 80.74
0 4 0 2313.92 62.03
0 4 1 1204.78 42.14
0 4 -1 1165.76 40.08
0 4 2 571.51 25.14
0 4 -2 547.73 22.96
0 -4 -3 1711.24 47.38
0 4 3 1829.71 56.5
0 4 -3 1859.57 52.94
0 -4 -4 301.13 12.49
0 -4 4 377.91 27.22
0 4 4 325.77 19.92
0 4 -4 394.08 18.25
0 -4 5 620.77 36.99
0 4 5 590.23 29.34
0 4 -5 595.91 25.34
0 -4 6 682.65 40.81
0 4 -6 729.2 29.94
0 4 6 671.29 33.68
0 4 -7 984.42 37.98
0 -4 7 943.02 50.72
0 4 7 870.83 41.87
0 4 8 360.42 26.27
0 -4 8 418.77 35.28
0 4 -8 376.72 22.67
0 4 9 327.6 25.05
0 4 -9 318.38 21.58
0 -4 9 368.9 35.68
0 -4 10 53.79 16.08
0 4 -10 50.87 8.81
0 -4 11 25.48 10.5
0 -4 12 49.99 15.57
0 -4 13 16.73 8.88
0 -4 14 559.58 51.69
0 -4 15 259.37 35.89
0 -4 16 253.64 36.94
0 -4 17 9.72 8.51
0 -4 18 76.97 21.52
0 -4 19 21.91 12.3
0 5 0 4.84 2.3
0 -5 0 2.35 3.13
0 -5 -1 36.58 10.89
0 5 -1 32.17 5.32
0 5 1 31.07 5.38
0 -5 1 23.59 8.36
0 5 -2 188.31 12.94
0 5 2 180.67 13.94
0 -5 2 149.7 20.93
0 5 -3 67.71 7.65
0 5 3 67.52 8.3
0 -5 -3 102.51 22.36
0 -5 3 77.44 12.86
0 -5 -3 64.61 6.47
0 -5 -4 13.5 10.29
0 5 4 7.58 2.96
0 5 -4 8.48 2.81
0 -5 4 14.62 6.07
0 -5 -4 8.01 2.12
0 -5 -5 9.05 2.17
0 5 5 20.47 5.07
0 5 -5 11.83 3.76
0 -5 5 16.54 6.48
0 5 6 796.26 36.56
0 -5 6 850.38 48.35
0 5 -6 879.52 34.84
0 -5 7 102.74 16.28
0 5 7 134 14.16
0 5 -7 126.11 12.4
0 5 -8 3746.18 106.52
0 -5 8 3885.01 129.24
0 5 8 3544.36 109.34
0 5 -9 -0.52 1.69
0 -5 9 2.12 4.93
0 -5 10 137.75 23.3
0 5 -10 117.42 13.92
0 5 -11 14.96 5.22
0 -5 11 16.23 9.44
0 -5 12 100.31 22.04
0 -5 13 15.13 9.44
0 -5 14 8.99 7.03
0 -5 15 30.68 12.91
0 -5 16 148.92 28.48
0 -5 17 0.45 3.64
0 -5 18 12.31 8.58
0 -6 0 36.98 12.1
0 6 0 46.98 7.01
0 6 1 1983.65 60.93
0 6 -1 1990.57 60.34
0 -6 1 2127.03 85.62
0 -6 -2 372.53 19.68
0 -6 2 293.14 29.05
0 6 -2 341.55 19.37
0 6 2 353.76 20.79
0 6 -3 34.39 5.85
0 6 3 33.05 6.25
0 -6 -3 30.89 5.14
0 -6 -3 50.84 20.23
0 -6 3 56.82 11.77
0 -6 -4 1037.15 36.39
0 -6 -4 1208.73 90.58
0 6 -4 1099.15 40.49
0 -6 4 1155.26 57.07
0 6 4 1145.47 43.18
0 6 -5 25.04 5.36
0 6 5 23.73 5.31
0 -6 5 26.17 8.56
0 -6 6 418.19 34.84
0 6 6 421 24.92
0 6 -6 389.89 22.98
0 -6 7 227.58 25.93
0 6 7 236.9 18.58
0 6 -7 274.46 19.44
0 6 -8 945.26 41.59
0 -6 8 728.97 49.89
0 -6 9 222.13 27.14
0 6 -9 227.83 19.61
0 -6 10 853.28 58.45
0 6 -10 803.75 41.08
0 6 -11 23.15 6.62
0 -6 11 18.38 10.76
0 -6 12 101.34 23.3
0 -6 13 253.71 36.15
0 -6 14 165.21 29.9
0 -6 15 5.76 6.72
0 -6 16 31.54 13.74
0 -6 17 0.4 3.37
0 -6 18 -2.67 5.33
0 -7 0 21.02 9.3
0 7 0 18.58 4.7
0 7 -1 279.72 18.14
0 7 1 277.25 18.41
0 -7 -1 256.18 32.12
0 7 -2 42.33 6.84
0 -7 2 70.49 15.02
0 7 2 42.9 7.12
0 -7 -2 50.27 7.63
0 -7 -3 400.65 47.69
0 -7 3 507.4 40.04
0 -7 -3 424.54 22.46
0 7 3 539.27 27.52
0 7 -3 519.44 26.05
0 7 -4 44.9 7.29
0 7 4 42.11 7.41
0 -7 -4 1.06 4.4
0 -7 4 6.03 4.81
0 7 5 373.57 23.48
0 7 -5 352.57 21.95
0 -7 5 373.38 33.71
0 -7 6 0.95 2.24
0 -7 -6 -0.03 5.49
0 7 -6 2.49 2.07
0 -7 -7 61.92 26.46
0 7 -7 60.68 9.83
0 -7 7 90.13 17.21
0 -7 8 734.21 51.32
0 7 -8 718.02 37.34
0 -7 9 50.44 13.23
0 7 -9 46.6 9.14
0 7 -10 413.63 29.7
0 -7 10 440.57 41.17
0 -7 11 171.29 27.43
0 7 -11 184.24 19.93
0 7 -12 675.07 41.62
0 -7 12 763.43 62.55
0 -7 13 12.53 9.02
0 -7 14 41.81 15.87
0 -7 15 15.12 10.85
0 -7 16 9.93 8.06
0 -7 17 180.27 33.5
0 8 0 196.7 15.9
0 -8 0 201.69 28.43
0 8 1 18.77 4.87
0 -8 -1 23.55 6.21
0 8 -1 22.44 5.32
0 -8 -1 23.25 11.43
0 -8 1 22.41 12.2
0 8 2 100.1 11.39
0 -8 2 91.69 18.37
0 8 -2 93.06 10.88
0 -8 -2 57.07 19.75
0 8 3 14.24 4.16
0 -8 -3 3.13 6.86
0 -8 3 12.67 6.97
0 8 -3 15.69 4.51
0 -8 4 57.59 13.33
0 8 -4 85.86 10.72
0 8 4 84.59 10.59
0 -8 5 303.48 32.12
0 8 -5 338.46 22.29
0 8 -6 3.2 2.6
0 -8 6 7.38 6.19
0 8 -7 24.16 6.5
0 -8 -7 3 9.65
0 -8 7 21.17 9
0 8 -8 254.26 21.8
0 -8 8 205.98 27.54
0 -8 -9 3.23 9.83
0 8 -9 3 3.09
0 -8 9 2.98 2.32
0 -8 10 4.96 4.45
0 8 -10 -1.48 2.61
0 -8 11 81.03 19.08
0 8 -11 62.37 12.08
0 -8 12 19.78 9.81
0 8 -12 20.65 7.28
0 -8 13 9.08 8.18
0 -8 14 2.13 4.25
0 -8 15 46.93 17.75
0 -9 0 1.73 2.58
0 -9 0 0.42 6.74
0 9 0 3.44 2.57
0 9 -1 118.17 12.77
0 9 1 114.84 12.55
0 -9 1 113.08 14.97
0 -9 1 71.9 20.48
0 -9 -1 60.05 18.22
0 9 -2 20.63 5.31
0 -9 -2 -2.01 4.34
0 9 2 15.06 4.55
0 -9 2 1.99 3.07
0 -9 3 59.49 20.12
0 -9 -3 12.09 14.42
0 -9 -4 -0.44 3.68
0 -9 4 7.92 5.7
0 -9 5 97.94 19.19
0 9 -5 135.03 14.61
0 -9 6 288.89 33.27
0 9 -6 318 23.43
0 -9 7 116.55 21.28
0 9 -7 127.38 15.39
0 -9 8 52.81 14.28
0 9 -8 39.53 9.01
0 -9 -8 18.96 14.61
0 -9 9 259.23 32.78
0 9 -9 289.79 25.24
0 -9 -10 -5.58 11.02
0 9 -10 12.62 5.78
0 -9 10 5.16 5.98
0 -9 11 25.53 10.88
0 9 -11 18.94 6.98
0 -9 -11 3.9 13.42
0 9 -12 75.52 14.44
0 -9 12 64.74 18.47
0 -9 13 6.29 7.41
0 -9 -13 1.33 8.09
0 -9 14 45.91 17.19
0 10 0 44.53 8.11
0 -10 0 52.42 16.34
0 -10 1 53.2 18.32
0 10 1 168.23 15.71
0 10 -1 166.2 16.01
0 -10 -1 48.01 15.7
0 -10 2 33.66 15.27
0 -10 -2 16.91 10.9
0 -10 2 63.3 12.36
0 10 -2 56.21 9.35
0 -10 3 3.33 3.22
0 10 -3 1.49 1.81
0 -10 -3 -1.84 5.49
0 -10 3 5.75 5.97
0 -10 -4 6.46 9.53
0 -10 4 32.74 11.53
0 10 -4 28.08 6.93
0 -10 5 21.86 9.46
0 -10 -5 0.62 7.69
0 10 -5 29.31 7.45
0 -10 -6 5.25 10.45
0 10 -6 24.27 6.88
0 -10 6 32.93 11.85
0 -10 -7 0.16 5.68
0 10 -7 3.6 3.13
0 -10 7 6.09 5.77
0 -10 8 112.09 22.26
0 10 -8 170.3 19.66
0 10 -9 1.67 2.53
0 -10 -9 -4.3 8.74
0 -10 9 4.01 5.26
0 -10 10 91.22 20.42
0 10 -10 110.37 16.99
0 10 -11 17.38 7.05
0 -10 -11 14.45 16.38
0 -10 11 20.04 10.27
0 -10 -12 4.01 11.19
0 -10 12 22.94 11.4
0 -11 0 1.11 5.57
0 -11 -1 30.86 14.13
0 11 -1 82.92 11.75
0 -11 1 38.03 16.91
0 -11 2 100.07 24.86
0 -11 -2 46.95 19.16
0 -11 3 62.1 17.2
0 -11 -3 15.52 10.39
0 -11 -4 0.35 3.44
0 11 -4 2.09 2.62
0 -11 4 -1.21 2.68
0 -11 4 3.27 3.87
0 11 -5 10.49 4.95
0 -11 5 2.12 3.98
0 -11 5 11.25 6.38
0 11 -6 62.1 11.78
0 -11 6 56.73 13.51
0 -11 6 48.57 14.94
0 11 -7 101.65 15.56
0 -11 7 72.17 15.61
0 11 -8 0.2 2.23
0 -11 8 4.32 4.92
0 -11 -8 -0.31 6.07
0 11 -9 22.91 8.08
0 -11 9 25.08 9.71
0 -11 -9 1.58 7.41
0 -12 -2 3.47 6.59
0 12 -2 2.53 2.68
0 -12 -3 8.51 9.17
0 12 -3 65.13 11.64
0 12 -4 132.53 17.33
0 -12 -4 13.57 10.93
1 0 0 0.06 0.62
-1 0 0 1.29 1.65
1 0 1 3155.74 76.73
1 0 -1 3166.05 78.67
-1 0 -1 3115.37 88.06
-1 0 1 3369.71 85.3
1 0 2 56.5 7.1
1 0 -2 48.76 5.69
-1 0 2 65.93 8.64
-1 0 3 835.78 33.31
1 0 -3 678.92 24.69
-1 0 4 1809.66 57.93
1 0 -4 1796.41 48.8
1 0 -5 188.37 9.17
-1 0 5 177.45 13.62
1 0 -6 880.67 22.11
-1 0 6 735.69 28.98
1 0 -7 465.06 17.86
1 0 7 521.86 36.64
-1 0 7 458.53 40.05
-1 0 8 873.98 56.95
1 0 8 870.35 50.46
1 0 -8 776.93 27.27
1 0 9 1327.87 66.62
-1 0 9 1297.36 74.94
1 0 10 87.51 17.08
-1 0 10 66.14 9.48
-1 0 10 73.72 18.11
-1 0 11 1413.99 87.38
1 0 11 1318.85 73.51
-1 0 12 859.92 69.98
-1 0 12 716.22 37.14
1 0 12 838.92 60.4
1 0 13 10.85 7.89
-1 0 13 7.72 4.04
-1 0 13 8.38 9.82
1 0 14 164.01 28.04
-1 0 14 170.51 35.51
-1 0 15 248.68 47.06
1 0 15 283.3 39.05
-1 0 16 96.6 29.19
1 0 16 111.61 25.44
-1 0 17 133.2 35.16
1 0 17 128.53 29.26
-1 0 18 17.17 13.4
1 0 18 29 15.34
1 0 19 274.68 48.76
1 0 20 29.33 17.37
1 -1 20 92.38 27.53
1 -1 19 130.08 30.77
1 -1 18 217.66 38.45
1 -1 17 92.15 23.8
1 -1 16 29.7 13.26
1 -1 15 79.89 20.67
1 -1 14 252 35.33
1 -1 13 79.85 18.73
-1 1 12 319.84 22.2
1 -1 12 416.06 41.13
1 -1 11 94.46 18.5
-1 1 11 78.7 10.12
1 1 -10 439.96 22.38
1 -1 10 516.9 43.24
1 -1 9 157.12 24.92
-1 1 9 130.71 12.49
1 1 -9 170.9 12.41
1 -1 8 146.14 21.85
1 1 -8 133.76 10.28
-1 1 8 97.73 10.49
-1 1 7 420.67 23.09
1 1 -7 441.52 18.51
-1 1 6 79.59 9.07
1 1 -6 77.92 6.74
1 -1 6 102.47 15.96
1 -1 5 2386.58 80.52
1 1 -5 2240.06 58.74
1 -1 4 422.24 26.7
1 1 -4 455.77 19.65
-1 1 4 404.61 22.68
1 -1 3 565.83 29.51
-1 -1 -3 521.14 28.17
-1 -1 -2 2065.54 70.87
1 -1 2 2075.18 68.98
-1 1 1 1330.64 47.15
1 -1 1 1360.42 46.55
1 1 0 9645.58 246.84
-1 -1 0 9930.94 246.91
-1 -1 1 1059.51 41.37
1 1 1 1021.73 31.42
-1 -1 2 2290.48 60.86
-1 -1 2 2401.04 67.3
1 1 3 530.79 25.19
-1 -1 3 629.84 26.22
1 -1 -4 356.74 11.04
-1 -1 4 451.75 23.14
1 1 4 433.06 25.06
-1 -1 4 446.51 22.23
1 -1 -5 2065.16 53.84
1 1 5 1987.08 76
-1 -1 6 108.47 11.28
-1 -1 6 90.7 12.61
1 1 6 97.43 13.98
1 1 7 537.05 36.76
-1 -1 7 548.14 27.58
1 1 8 128.56 18.76
-1 -1 8 108.74 15.83
-1 -1 8 98.67 11.05
-1 -1 9 120.56 12.4
-1 -1 9 133.16 19.11
1 1 9 154.89 22.23
-1 -1 10 321.1 21.51
1 1 10 438.92 39.14
-1 -1 10 381.99 34.96
-1 -1 11 51.89 14.08
-1 -1 11 55.86 8.88
-1 -1 12 303.39 35.93
1 1 12 373.36 40.17
-1 -1 12 276.66 21.74
-1 -1 13 60.96 17.48
1 1 13 69.67 18.43
-1 -1 13 55.28 9.65
1 1 14 190.36 31.65
-1 -1 14 183.2 19.39
-1 -1 14 227.13 35.97
-1 -1 15 62.12 11.21
1 1 15 72.16 21.07
-1 -1 15 64.67 21.17
-1 -1 16 17.48 13.7
1 1 16 33.5 16.37
-1 -1 17 75.75 26.02
1 1 17 95.39 28.41
-1 -1 18 228.66 47.47
1 1 18 194.38 42.69
-1 -1 19 121.96 35.82
1 1 19 117.99 35.01
-1 -1 20 82.68 30.6
1 1 20 106.03 35.49
1 -2 20 9.1 9.74
1 -2 19 52.85 19.24
1 -2 18 99.73 26.06
1 -2 17 86.45 23.14
1 -2 16 34.23 14.33
1 -2 15 220.84 34.19
1 -2 14 26.9 11.7
1 -2 13 730.64 59.13
1 2 -12 1.88 1.98
1 -2 12 2.02 5.26
1 -2 11 503.72 50.22
1 2 -11 495.3 26.56
1 -2 10 265 32.79
-1 2 10 228.54 17.44
1 2 -10 273.33 17.9
1 2 -9 515.76 23.98
1 -2 9 590.54 46.74
-1 2 8 308.63 20.42
1 -2 8 385.52 36.05
1 2 -8 371.6 18.37
1 2 -7 891.83 30.62
1 -2 7 886.2 51.02
1 -2 6 1561.44 66.61
1 2 -6 1735.81 48.14
1 -2 5 781.72 42.93
-1 2 5 808.49 34.61
-1 2 4 676.49 30.95
1 -2 4 596.67 35.36
-1 -2 -4 621.05 31.96
1 -2 3 3138.8 102.83
-1 -2 -3 3161.44 98.02
1 -2 2 827.4 38.55
1 2 -2 907.43 34.15
1 2 -1 1798.66 58.19
1 -2 1 1871.81 65.66
1 2 0 397.15 24.23
-1 -2 0 338.91 20.81
-1 -2 1 1459.44 51.53
1 2 1 1585.06 59.31
1 2 2 711.55 32.66
-1 -2 2 641.26 24.88
-1 -2 3 3766.34 100.62
1 2 3 3725.94 114.1
1 2 4 693.26 41.12
-1 -2 4 785.26 33.45
-1 -2 5 1066.62 40.9
1 2 5 925.74 51.78
-1 -2 6 1816.1 59.07
1 2 6 1516.56 74.94
-1 -2 7 1096.42 48.93
-1 -2 7 959.06 38.88
-1 -2 8 410.37 24.24
-1 -2 8 370.85 29.12
1 2 9 478.35 44.51
-1 -2 9 507.54 37.66
-1 -2 9 539.9 30.5
-1 -2 10 244.82 27.58
-1 -2 10 304.45 22.12
1 2 10 271.21 34.72
1 2 11 563.02 54.02
-1 -2 11 424.67 37.87
-1 -2 11 538.14 31.17
-1 -2 12 -0.42 2.68
-1 -2 12 0.55 2.09
1 2 12 -0.82 6.2
-1 -2 13 575.43 48.18
-1 -2 13 490.84 31.91
-1 -2 14 20.56 6.48
-1 -2 14 32.63 12.43
1 2 14 18.13 14.07
-1 -2 15 145.37 17.62
1 2 15 198.96 41.6
-1 -2 15 173.29 29.29
-1 -2 16 21.26 7.1
-1 -2 16 26.64 12.96
1 2 16 12.88 13.53
-1 -2 17 61.1 20.67
1 2 17 54.35 25.74
-1 -2 17 41.76 10.24
-1 -2 18 120.31 30.77
1 2 18 99.83 34.9
1 2 19 17.39 17.37
-1 -2 19 33.53 18.11
-1 -2 20 19.77 14.65
1 2 20 9.27 12.11
1 -3 19 118.32 29.11
1 -3 18 114.29 27.45
1 -3 17 140.02 29.3
1 -3 16 576.33 58.77
1 -3 15 307.62 41.05
1 -3 14 74.03 20.31
1 -3 13 291.03 40.17
1 3 -13 355.47 25.32
1 -3 12 41.25 14.92
1 3 -12 45.82 8.35
1 3 -11 190.42 16.18
1 -3 11 214.69 30.85
1 3 -10 364.24 21.9
1 -3 10 326.44 37.82
1 -3 9 365.87 37.11
1 3 -9 385.42 21.12
1 3 -8 1206.14 41.2
-1 3 8 1136.18 42.46
1 -3 8 1084.69 61.26
1 3 -7 919.45 33.12
-1 3 7 788.55 32.71
-1 3 6 48.19 6.81
1 -3 6 35.91 9.43
-1 -3 -5 5050.36 142.56
1 -3 5 5276.59 158.51
-1 -3 -4 474.16 27.27
1 -3 4 421.54 31.37
1 3 -3 524.42 26.26
-1 -3 -3 457.1 25.99
1 -3 3 477.55 31.2
1 3 -2 3368.01 96.05
-1 -3 -2 3258.33 98.08
-1 -3 -1 760.25 39.75
-1 -3 -1 755.44 33.52
1 3 -1 768.37 34.65
-1 -3 0 117.65 11.47
1 -3 0 145.65 18.18
-1 -3 0 140.7 12.74
1 3 0 145.43 14.27
1 3 1 874.33 36.9
-1 -3 1 707.79 27.05
1 3 2 3387.3 105.29
-1 -3 2 3363.72 88.81
1 3 3 480.87 32.3
-1 -3 3 498.22 26.43
-1 -3 3 515.73 24.2
1 3 4 417.03 30.24
-1 -3 4 468.96 25.59
-1 -3 5 6695.65 146.07
-1 -3 5 4430.51 144.71
-1 -3 6 61.83 10.85
-1 -3 6 78.09 10.48
-1 -3 7 958.91 51.62
-1 -3 7 1066.33 43.89
-1 -3 8 1417.47 54.73
-1 -3 8 1402.61 62.98
-1 -3 9 442.87 27.81
-1 -3 9 433.54 33.75
-1 -3 10 403.55 27.36
1 3 10 364.57 45.54
-1 -3 10 412.82 35.85
-1 -3 11 224.34 27.04
1 3 11 183.5 34.55
-1 -3 11 200.08 19.38
-1 -3 12 53.86 13.98
-1 -3 12 47.08 9.92
1 3 12 54.17 19.71
-1 -3 13 369.01 38.01
-1 -3 13 292.54 25.45
1 3 13 432.03 57.78
-1 -3 14 84.36 18.9
-1 -3 14 62.23 11.84
-1 -3 15 249.96 36.01
-1 -3 15 206.47 22.24
-1 -3 16 460.67 48.18
-1 -3 16 343.33 29.9
-1 -3 17 83.34 21.93
-1 -3 17 75.53 13.86
-1 -3 18 87.13 23.71
-1 -3 18 75.27 14.51
-1 -3 19 118.07 29.88
1 -4 19 3.88 6.67
1 -4 18 15.46 10.97
1 -4 17 16.81 10.69
1 -4 16 29.65 14.07
1 -4 15 25.97 12.81
1 -4 14 365.65 46.89
1 4 -14 420.24 29.71
1 4 -13 78.65 11.78
1 -4 13 89.58 21.49
1 -4 12 797.63 65.73
1 4 -12 876.3 41.18
1 4 -11 212.59 17.97
1 -4 11 204.63 31.06
1 -4 10 109.24 20.87
1 4 -10 97.46 11.35
1 4 -9 94.04 10.59
1 -4 9 103.79 18.5
1 4 -8 31.17 5.92
1 -4 8 22.56 8.63
1 -4 7 690.15 46.71
1 4 -7 792.97 32.89
-1 -4 -6 2330.66 77.58
1 -4 6 2223.44 93.85
1 4 -5 370.32 21.29
-1 -4 -5 393.88 24.64
-1 4 5 349.64 10.42
1 -4 5 387.83 31.91
-1 4 4 271.14 9.68
-1 -4 -4 280.06 19.96
1 -4 4 251.47 24.69
-1 4 3 1250.55 33.15
-1 -4 -3 1279.95 50.09
1 4 -3 1325.92 49.86
-1 4 2 193.8 9.23
-1 -4 -2 169.61 15.22
1 -4 2 206 22.85
1 4 -2 177.51 15.48
-1 4 1 47.27 4.81
1 4 -1 54.33 8.68
-1 -4 -1 37.79 11.67
-1 -4 -1 49.4 8.03
1 -4 1 66.85 12.92
-1 -4 0 52.29 10.32
-1 4 0 75.1 6.62
-1 -4 0 65.48 8.85
1 4 0 65.65 9.98
-1 4 -1 49.62 5.87
1 4 1 50.3 9.32
-1 -4 1 46.52 8.63
-1 -4 1 47.59 7.87
1 4 2 192.67 18.83
-1 -4 2 179.47 15.35
1 -4 -2 222.18 29.82
1 4 3 1264.14 58.01
-1 -4 3 1149.77 47.2
1 -4 -4 294.02 38.88
1 4 4 291.36 26.24
-1 -4 4 275.74 19.44
-1 -4 4 274.95 20.21
-1 -4 5 459.32 28.07
1 4 5 404.54 33.05
-1 -4 6 2771.59 93.16
-1 -4 6 3028.08 88.71
-1 -4 7 574.37 39.3
1 4 7 525.45 38.88
-1 -4 8 19.98 7.86
-1 -4 8 38.14 7.95
-1 -4 9 64.5 14.62
-1 -4 9 97.62 13.7
-1 -4 10 110.26 18.03
-1 -4 10 97.06 13.95
-1 -4 11 239.65 27.66
-1 -4 11 217.9 21.43
-1 -4 12 1311.76 70.5
-1 -4 12 843.97 46.99
-1 -4 13 107.08 20.17
-1 -4 13 85.65 14.08
-1 -4 14 425.32 42.6
-1 -4 14 363.01 30.47
-1 -4 15 25.37 8.39
-1 -4 15 35.9 13.29
-1 -4 16 22.61 8
-1 -4 16 26.54 12.02
-1 -4 17 20.66 10.71
-1 -4 17 13.21 6.19
-1 -4 18 11.86 6.16
-1 -4 18 10.26 7.81
-1 -4 19 12.09 9.44
-1 -4 19 2.11 3.04
1 -5 18 22.55 13.17
1 -5 17 40.24 18.39
1 -5 16 76.43 23.35
1 -5 15 36.31 15.11
1 5 -14 44.15 9.59
1 -5 14 36.3 15.17
1 -5 13 230.31 36.41
1 5 -13 231.3 21.52
1 -5 12 35.34 14.18
1 5 -12 28.01 7.23
1 -5 11 304.22 36.68
1 5 -11 308.54 22.91
1 5 -10 82.7 10.85
1 -5 10 59.04 15.33
1 -5 9 163.48 23.98
1 5 -9 230 18.16
1 -5 8 23.65 9.09
1 5 -8 17.84 4.98
1 -5 7 331.91 33.57
1 5 -7 474.91 25.49
-1 -5 -6 487.6 27.99
1 5 -6 421.25 24.19
1 -5 6 421.29 36.69
1 5 -5 116.75 13.8
-1 -5 -5 113.98 12.83
-1 5 5 102.9 5.73
-1 5 4 26.14 3.01
1 5 -4 26.17 6.2
-1 -5 -4 30.95 7.19
1 -5 4 21.7 7.82
-1 5 3 116.44 7.26
-1 -5 -3 106.2 13.17
-1 -5 -3 75.78 16.58
1 -5 3 106.68 18.31
1 5 -3 126.56 13.5
-1 -5 -2 69.82 14.83
-1 5 2 82.8 6.49
-1 -5 -2 66.2 9.86
1 -5 2 106.6 17.78
1 5 -2 66.97 10.39
-1 5 1 93.56 7.46
-1 -5 -1 81.67 10.63
1 5 -1 85.29 11.51
1 5 0 334.23 24.02
-1 -5 0 310.71 21.56
-1 5 0 356.86 16.82
1 5 1 88.97 12.44
-1 -5 1 65.83 12.74
-1 5 -1 87.27 8.31
-1 -5 1 90.7 11.55
-1 5 -2 78.18 8.2
-1 -5 2 55.98 10.33
1 5 2 72.39 11.78
-1 -5 2 59.74 9.41
1 5 3 129.34 16.13
-1 5 -3 108.28 10.37
1 -5 -3 147.41 27.93
-1 -5 3 79.82 12.59
-1 -5 3 106.48 12.31
-1 -5 4 21.31 5.69
1 5 4 23.37 7.37
-1 5 -4 21.54 4.84
-1 -5 4 11.75 5.92
1 5 5 110.3 16.62
-1 -5 5 147.83 16.76
-1 -5 5 133.98 14.96
1 -5 -6 407.21 52
-1 -5 6 434.34 30.22
1 5 6 437.18 35.32
-1 -5 6 479.42 30.28
-1 -5 7 391.18 31.26
-1 -5 7 466.21 31.62
1 5 7 360.67 33.59
-1 -5 8 30.14 7.84
-1 -5 8 10.91 5.98
1 5 8 18.17 7.55
1 5 9 220.04 27.1
-1 -5 9 264.12 23.12
-1 -5 10 41.95 12.02
1 5 10 53.7 13.34
1 5 11 242.99 29.23
-1 -5 11 272.08 25.81
-1 -5 12 38.22 9.88
-1 -5 12 34.08 11.69
-1 -5 13 389.61 39.84
-1 -5 13 207.4 23.22
-1 -5 14 41.44 10.7
-1 -5 14 54.96 15.32
-1 -5 15 53.68 16.73
-1 -5 15 35.8 10.39
-1 -5 16 151.27 27.65
-1 -5 16 78.86 15.4
-1 -5 17 27.99 9.51
-1 -5 17 51.97 16.89
-1 -5 18 20.03 8.07
-1 -5 18 20.7 11.15
1 -6 17 0.06 5.59
1 -6 16 17.79 11.98
1 -6 15 3.99 9.34
1 6 -15 10.01 5.07
1 6 -14 10.68 4.99
1 -6 14 6.18 8.18
1 -6 13 105.07 24.76
1 6 -13 103.17 14.79
1 6 -12 72.43 11.66
1 -6 12 57.99 17.37
1 6 -11 238.77 20.53
1 -6 11 250.37 33.2
1 6 -10 958.6 43.01
1 -6 10 867.31 61.39
1 6 -9 275.41 20.75
1 -6 9 214.5 28.81
1 -6 8 341.54 35.68
1 6 -8 433.34 26.2
1 -6 7 71.6 15.59
1 6 -7 84.15 11.1
1 6 -6 19.35 5.2
1 -6 6 13.77 6.89
1 6 -5 69.49 10.04
1 -6 5 65.62 14.63
1 6 -4 518.34 28.46
-1 6 4 541.07 18.01
-1 -6 -4 591.57 33.63
1 -6 4 555.27 41.32
1 6 -3 6.03 3.43
-1 -6 -3 -4.24 5.61
-1 6 3 6.46 1.86
1 -6 3 11.74 6.49
-1 -6 -3 5.83 3.41
-1 -6 -2 259.86 20.94
1 6 -2 280.74 21.84
-1 6 2 266.46 13.42
-1 -6 -1 65.85 10.15
1 -6 1 52.81 14.82
1 6 -1 88.51 12.44
-1 6 1 94.41 8.15
-1 -6 0 13.13 4.73
-1 6 0 20.06 3.96
1 6 0 18.05 5.58
-1 -6 0 0.87 4.32
1 -6 0 10.11 7
-1 6 -1 99.33 9.43
1 6 1 88.44 12.54
1 -6 -1 60.41 16.64
-1 -6 1 88.37 12.23
-1 6 -2 277.19 17.06
-1 -6 2 203.97 21.8
1 6 2 250.69 22.51
-1 -6 2 248.74 20.68
1 6 3 3.47 3.03
-1 -6 3 5.04 3.42
-1 -6 3 2.48 2.46
-1 6 -3 3.45 2
1 -6 -4 588.83 63.46
1 6 4 526.52 35.92
-1 6 -4 506.57 27.15
-1 -6 4 503.86 31.4
1 6 5 67.72 12.57
1 -6 -5 57.78 20.97
-1 -6 5 69.92 11.87
-1 6 -5 63.78 9.21
-1 -6 5 60.45 10.63
1 -6 -6 6.3 7.29
1 6 6 14.89 6.38
-1 -6 6 12.66 5.38
-1 -6 6 19.97 6.43
1 -6 -7 64.01 23.58
1 6 7 70.65 14.12
-1 -6 7 68.32 12.62
-1 -6 7 77.26 12.8
1 6 8 399.2 35.79
-1 -6 8 363.28 32.74
-1 -6 8 440.05 32.84
1 6 9 290.78 30.97
-1 -6 9 253.21 24.43
-1 -6 9 286.48 30.81
-1 -6 10 769.09 55.96
-1 -6 10 853.18 47.65
-1 -6 11 195.08 27.72
-1 -6 11 230.76 24.36
-1 -6 12 34.34 12.26
-1 -6 12 57 12.6
-1 -6 13 80.05 15.31
-1 -6 13 127.68 23.06
-1 -6 14 13.06 6.02
-1 -6 14 15.47 9.25
-1 -6 15 12.21 6
-1 -6 15 7.8 6.12
-1 -6 16 39.23 14.37
-1 -6 16 24.01 8.96
-1 -6 17 4.87 4.24
-1 -6 17 5.73 5.52
1 -7 16 61.75 21.19
1 -7 15 32.32 15.16
1 7 -15 37.98 10.04
1 7 -14 10.06 5.08
1 -7 14 10.62 8.84
1 7 -13 3.19 3.34
1 -7 13 -1.27 4.17
1 -7 12 0.76 3.15
1 7 -12 4.09 3.48
1 -7 11 36.91 13.26
1 7 -11 54.21 10.05
1 7 -10 75.97 12.2
1 -7 10 61.57 16
1 -7 9 594.74 50.47
1 7 -9 657.11 34.85
1 7 -8 464.13 28.22
1 -7 8 420.8 41.6
1 -7 7 177.39 25.96
1 7 -7 176.39 16.57
1 7 -6 44.23 8.24
1 -7 6 47.52 13.17
1 -7 5 142.77 22.88
1 7 -5 167.26 16.18
1 -7 4 7.79 5.73
-1 -7 -4 0.15 4.58
1 7 -4 18.11 5.6
-1 7 3 125.72 9.29
1 7 -3 114.08 13.64
-1 -7 -3 109.19 14.13
1 -7 3 96.14 20.13
1 7 -2 112.27 14.02
-1 -7 -2 104.35 13.8
-1 7 2 121 9.63
-1 -7 -2 59.2 17.65
1 -7 2 109.33 22.91
-1 7 1 36.46 5.5
1 -7 1 14.2 8.1
-1 -7 -1 31.23 7.45
1 7 -1 36.14 8
1 7 0 69.27 11.6
1 -7 0 57.53 15.99
-1 7 0 81.73 8.65
-1 -7 0 63.84 10.9
-1 7 -1 39.99 6.41
-1 -7 1 7.64 5.13
1 7 1 27.52 7.31
-1 -7 1 29 7.64
1 -7 -1 12.64 7.68
-1 -7 2 112.64 14.78
1 7 2 109.64 14.8
1 -7 -2 117.76 24.44
-1 7 -2 122.09 11.75
-1 -7 2 102.76 16.29
-1 -7 3 87.86 14.19
1 -7 -3 89.43 22.95
1 7 3 111.79 15.4
-1 7 -3 120.36 12.21
-1 -7 3 113.04 14.71
-1 -7 4 14.33 5.25
1 7 4 14.06 5.77
-1 -7 4 10.23 4.83
1 -7 -4 7.47 9.99
-1 7 -4 15.09 4.37
1 7 5 183.77 20.63
-1 7 -5 161.71 15.72
-1 -7 5 170.17 20.44
1 -7 -5 123.97 31.36
-1 -7 5 156.41 18.08
1 -7 -6 30.22 18.24
-1 -7 6 47.83 10.35
-1 -7 6 38.93 9.87
1 7 6 46.18 10.77
-1 7 -6 41.22 8.2
1 -7 -7 170.27 39.26
1 7 7 178.25 22.08
-1 -7 7 156.02 20.65
-1 -7 7 162.05 19.67
1 7 8 538.73 39.6
-1 -7 8 433.45 36.19
-1 -7 8 489.17 36.4
-1 -7 9 564.45 44.65
-1 -7 9 566.03 38.74
-1 -7 10 76.01 17.08
-1 -7 10 67.11 13.4
-1 -7 11 45.98 13.64
-1 -7 11 63.26 13.62
-1 -7 12 10.9 7.58
-1 -7 12 1.89 3.22
-1 -7 13 1.08 3.16
-1 -7 13 -1.45 3.33
-1 -7 14 10.82 6.43
-1 -7 15 28.06 9.91
-1 -7 16 72.91 15.69
1 8 -15 83.38 15.63
1 -8 15 67.51 23.3
1 8 -14 21.05 7.41
1 -8 14 15.24 11.32
1 8 -13 148.48 19.14
1 -8 13 162.96 30.59
1 -8 12 83.45 21.02
1 8 -12 113.21 16.17
1 8 -11 71.37 12.45
1 -8 11 46.8 15.04
1 8 -10 167.19 18.07
1 -8 10 160.82 27.24
1 -8 9 26.82 11.2
1 8 -9 27.84 7.49
1 -8 8 335.64 38.21
1 8 -8 313.51 23.52
1 -8 7 200.58 29.08
1 8 -7 190.8 18.11
1 -8 6 10.07 6.41
-1 -8 -6 0.36 4.35
1 8 -6 10.04 4.29
-1 -8 -5 4.04 7.4
1 -8 5 16.23 7.8
1 8 -5 21.4 6.1
1 8 -4 65.23 10.7
1 -8 4 57.28 15.55
1 -8 3 187.35 28.07
1 8 -3 199.76 18.95
1 8 -2 81.15 11.83
1 -8 2 44.19 18.5
-1 8 1 0.71 1.23
1 8 -1 -0.43 2.24
1 -8 1 3.4 5.79
-1 -8 -1 1.57 2.85
-1 -8 -1 -0.06 1.79
-1 -8 0 10.22 5.03
1 8 0 15.54 5.79
-1 8 0 12.74 3.78
-1 -8 0 -0.09 1.88
1 -8 0 3.25 5.34
1 8 1 -1.01 2.55
-1 8 -1 1.68 1.66
-1 -8 1 1.81 3.19
-1 -8 1 -1.11 2.41
1 -8 -1 -3.07 5.53
-1 8 -2 91.54 10.77
1 8 2 83.04 13.36
-1 -8 2 82.45 13.73
1 -8 -2 64.69 19.52
-1 -8 3 193.76 22.26
-1 8 -3 226.97 18.35
1 8 3 241.46 23.48
-1 -8 3 217.17 22.19
1 8 4 65.01 12.13
-1 -8 4 59.14 12.63
-1 -8 4 55.51 11.12
-1 8 -4 72.87 10.5
1 -8 -5 7.17 8.52
-1 -8 5 17.63 6.57
-1 8 -5 23.51 6.33
1 8 5 32.84 8.86
-1 -8 5 19.47 7.29
1 -8 -6 -0.52 7.11
-1 -8 6 15.66 6.38
1 8 6 16.64 6.99
-1 8 -6 10.97 4.59
-1 -8 6 9.09 5.51
1 -8 -7 123.53 37.18
-1 -8 7 169.99 20.86
1 -8 -8 204.66 46.57
-1 -8 8 274.59 27.37
-1 -8 9 24.46 8.5
1 -8 -9 3.59 11.11
1 -8 -10 51.37 28.31
-1 -8 10 148.24 20.59
-1 -8 11 56.67 13.17
1 -8 -11 12.14 12.95
-1 -8 12 81.42 16.32
1 -8 -12 5.4 16.23
-1 -8 13 110.7 19.47
-1 -8 14 9.17 5.9
-1 -8 15 65.78 15.24
1 9 -13 129.64 18.71
1 -9 13 136.89 28.22
1 9 -12 75.09 13.79
1 -9 12 62.65 18.12
1 9 -11 55.93 11.33
1 -9 11 44.53 15.5
1 9 -10 39.47 9.07
1 -9 10 39.44 13.92
1 9 -9 72.62 11.95
1 -9 9 72.48 18.99
1 -9 8 80.62 19.62
1 9 -8 94.33 13.27
1 -9 7 26.77 10.98
-1 -9 -7 -2.77 5.76
1 9 -7 20.81 6.41
1 9 -6 313.87 23.87
1 -9 6 306.85 37.1
1 -9 5 93.9 19.65
1 9 -5 113.55 14.25
1 -9 4 59.72 15.92
1 9 -4 70.83 11.47
1 -9 3 15.75 8.58
-1 -9 -3 -0.93 3.79
1 9 -3 15.92 5.63
1 -9 2 47.68 15.82
1 9 -2 47.77 9.53
1 9 -1 151.42 17.1
1 -9 1 118.03 25.82
1 9 0 294.24 24.9
-1 -9 0 256.1 25.25
-1 9 0 323.33 20.74
1 9 1 184.27 20.1
-1 9 -1 185.94 16.28
-1 -9 1 176.51 21.42
-1 -9 2 45.2 11.14
1 9 2 33.51 8.99
1 -9 -2 21.54 12.8
-1 9 -2 46.03 8.33
-1 -9 3 17.24 6.82
1 9 3 18.21 6.46
-1 9 -3 20.15 5.67
-1 9 -4 95.89 12.68
1 9 4 98.05 15.42
-1 -9 4 77.6 14.31
-1 9 -5 108.46 14.24
1 9 5 123.99 17.47
-1 -9 5 102.64 16.66
-1 9 -6 329.85 25.88
-1 -9 6 282.04 27.84
-1 -9 7 18.11 7.48
1 -9 -7 11.4 13.14
1 -9 -8 24.63 18.28
-1 -9 8 73.46 14.59
1 -9 -9 34.83 23.67
-1 -9 9 54.39 12.91
-1 -9 10 36.78 11.39
1 -9 -10 -8.27 16.57
1 -9 -11 5.43 12.8
-1 -9 11 51.87 13.37
1 -9 -12 12.86 15.68
-1 -9 12 60.14 14.31
-1 -9 13 89.62 18.03
1 -9 -13 -0.03 7.34
1 10 -11 3.64 3.65
1 -10 11 5.65 5.78
1 10 -10 78.58 13.74
1 -10 10 55.24 17.04
1 10 -9 21.77 7
1 -10 9 13.22 8.89
1 10 -8 135.84 16.94
1 -10 8 105.26 23.35
1 10 -7 17.41 6.01
1 -10 7 8.46 6.64
1 10 -6 22.22 6.72
1 -10 6 26.24 11.79
1 -10 5 14.07 8.5
1 10 -5 20.39 6.35
1 -10 4 166.29 27.77
1 10 -4 180.84 18.91
1 -10 3 170.11 28.91
1 10 -3 185.9 19.27
1 -10 2 69.44 20.54
1 10 -2 68.19 11.61
1 -10 1 9.53 11.07
1 10 -1 59.01 11.1
1 10 0 9.29 4.51
1 -10 0 18.18 11.24
1 10 1 56.38 11.03
1 -10 -1 13.81 10.1
-1 10 -2 65.62 10.58
1 -10 -2 36.82 15.91
1 10 2 77.26 13.03
-1 -10 2 75.22 15.1
1 10 3 214.64 22.39
-1 -10 3 180.75 24.03
-1 10 -3 189.61 18.84
-1 10 -4 195.57 19.6
-1 -10 4 168.24 23.22
1 -10 -5 6.5 8.66
-1 10 -5 18.77 6.33
-1 -10 5 11.53 6.42
-1 10 -6 16.84 6.05
-1 -10 6 17.01 7.72
1 -10 -6 0.69 7.51
-1 -10 7 20.04 8.03
1 -10 -7 2.28 5.54
1 -10 -8 18.92 15.84
-1 -10 8 120.99 19.96
-1 -10 9 17.96 8.06
1 -10 -9 10.11 13.58
1 -10 -10 14.09 15.07
-1 -10 10 63.84 15.03
-1 -10 11 3.7 5.01
1 -10 -11 -4.39 10.73
1 11 -8 40.54 9.66
1 -11 8 30.71 13.27
1 -11 7 2.98 4.1
1 11 -7 3.63 3.14
1 11 -6 27.28 7.62
1 -11 6 26.48 11.87
1 -11 5 8.79 7.37
1 11 -5 11.92 5.07
1 -11 4 3.5 4.99
1 11 -4 1.27 1.89
1 11 -3 24.52 7.26
1 -11 3 13.89 9.89
1 11 -2 118.86 16.11
1 -11 2 112.74 25.66
1 11 -1 13.77 5.51
1 -11 1 1.44 6.94
1 -11 0 21.39 11.98
1 11 0 52.59 10.89
1 -11 -1 19.77 11.8
1 11 1 17.8 6.43
1 -11 -2 40.35 18.38
1 11 2 129.88 17.18
-1 11 -3 27.93 7.34
1 -11 -3 7.33 9.3
-1 -11 4 1.9 3.11
-1 11 -4 2.28 2.81
1 -11 -4 0.89 4.28
1 -11 -5 5.16 7.52
-1 -11 5 6.67 5.78
-1 11 -5 12.95 5.66
-1 -11 6 24.97 9.69
1 -11 -6 16.05 12.68
1 -11 -7 -2.58 5.71
-1 -11 7 4.6 4.5
-1 -11 8 35.68 11.77
1 -11 -8 1.78 6.31
1 -12 3 17.34 9.74
1 -12 2 28.24 13.31
1 12 -2 77.75 13.26
1 -12 1 34.72 16.9
1 12 -1 106.15 15.28
1 -12 0 6.39 10.82
1 12 0 17.69 6.3
1 -12 -1 23.49 16.54
1 -12 -2 13.46 11.7
1 -12 -3 1.63 6.33
2 0 0 3.29 2.39
-2 0 0 6.77 4.88
2 0 1 135.35 12.69
-2 0 -1 153.99 20.16
-2 0 1 139.25 18.13
2 0 -1 100.67 13.14
2 0 -2 1458.81 61.08
2 0 -2 1343.08 55.19
2 0 2 1312.06 54.47
-2 0 2 1503.85 65.75
2 0 -3 98.82 15.96
2 0 -3 58.25 9.37
2 0 3 77.59 10.92
-2 0 3 69.72 12.17
-2 0 4 659.58 40.03
2 0 4 616.6 36.13
2 0 -5 496.74 25.32
-2 0 5 658.37 40.94
2 0 -6 1490.64 50.21
-2 0 6 1764.31 74.12
2 0 -7 1310.5 43.03
-2 0 7 1522.2 67.43
-2 0 8 28.27 8.61
2 0 -8 29.38 4.38
2 0 8 22.54 9.81
2 0 -9 27.25 4.21
-2 0 9 27.33 8.22
2 0 9 39.25 12.33
2 0 -10 382.15 17.94
2 0 10 408 40.39
2 0 11 462.37 44.04
-2 0 11 334.66 29.42
2 0 12 250.99 33.62
-2 0 12 200.76 23.1
-2 0 13 13.44 5.97
2 0 13 20.68 10.03
2 0 14 -0.88 4.73
2 0 15 112.93 25.65
2 0 16 113.26 26.6
2 0 17 22.24 12.06
2 0 18 228.79 40.97
2 0 19 73.09 24.3
2 -1 19 101.2 28
2 -1 18 99.79 26.68
2 -1 17 132.33 30.05
2 -1 16 121.07 27.45
2 -1 15 52.65 17.62
2 -1 14 29.42 12.74
2 -1 13 480.45 49.13
2 -1 12 83.52 20.03
2 1 -12 86.98 9.88
-2 1 12 70.08 14.06
2 1 -11 933.21 34.63
-2 1 11 1021.78 55.9
2 1 -10 45.93 6.23
2 -1 10 41.35 13.5
-2 1 10 48.91 11.33
2 1 -9 358.71 18.87
-2 1 9 385.85 32.38
2 1 -8 185.14 13.53
-2 1 8 203.92 22.86
2 1 -7 80.33 9.05
-2 1 7 96.19 15.15
2 1 -6 365.32 21.67
-2 1 6 391.11 31.08
2 -1 6 428.58 34.11
2 -1 5 760.13 42.87
-2 1 5 704.71 41.5
2 1 -4 42.48 7.49
2 -1 4 65.2 11.36
-2 -1 -4 55.56 11.47
-2 1 4 47.03 10.59
2 1 -3 58.31 9.51
-2 -1 -3 73.5 13.91
-2 1 3 79.88 13.79
2 -1 3 72.52 11.51
2 1 -2 782.74 37.43
-2 -1 -2 874.34 47.65
2 -1 2 843.07 37.06
-2 1 2 916.7 47.88
2 1 -1 258.79 22.1
-2 1 1 282.29 27.21
-2 -1 -1 266.14 25.86
2 -1 1 269.48 21.64
2 1 0 250.02 21.84
-2 1 0 295.75 27.82
-2 -1 0 275.07 25.62
2 -1 0 213.61 20.98
2 -1 -1 295.92 24.37
2 1 1 216.8 14.36
-2 1 -1 302.25 27.72
-2 -1 1 255.96 23.97
2 -1 -2 860.09 46.65
-2 -1 2 844.54 44.35
2 -1 -3 56.37 8.58
-2 -1 3 72.75 13.39
2 1 3 69.1 10.42
2 -1 -3 83.41 16.86
2 -1 -4 38.71 6.34
2 1 4 58.23 10.95
-2 -1 4 51.77 11.49
2 1 5 846.63 44.51
-2 -1 5 764.94 44.31
2 -1 -6 364.64 17.04
-2 -1 6 418.36 31.53
2 -1 -7 95.24 6.98
2 1 7 115.32 17.68
-2 -1 7 94.21 14.77
2 -1 -8 188.51 9.76
2 1 8 242.16 26.82
-2 -1 8 218.88 23
2 1 9 451.26 39.18
-2 -1 9 349.92 29.92
2 1 10 33.14 11.39
-2 -1 10 39.89 10.41
2 1 11 1024.12 66.87
-2 -1 11 892.71 51.48
2 1 12 82.27 19.54
-2 -1 12 64.09 13.01
2 1 13 426 46.35
-2 -1 13 376.85 33.25
-2 -1 14 18.88 7.56
2 1 14 21.4 10.69
2 1 15 50.19 17.57
-2 -1 15 50.34 12.68
2 1 16 93.92 24.77
2 1 17 102.65 26.98
2 1 18 70.59 24.91
2 1 19 93.32 30.37
2 -2 19 6.31 9.68
2 -2 18 67.35 22.19
2 -2 17 69.66 21.68
2 -2 16 45.57 17.36
2 -2 15 116.28 25.82
2 -2 14 122.12 26.56
2 2 -13 72.6 10.15
2 -2 13 33.48 15.25
2 2 -12 150.16 13.64
2 -2 12 166.87 30.09
2 2 -11 138.38 12.47
2 -2 11 129.66 25.13
2 2 -10 119.75 11.58
2 -2 10 139.72 25.13
-2 2 10 112.62 16.94
-2 2 9 76.46 13.56
2 -2 9 98.06 19.99
2 2 -9 85.55 9.57
2 -2 8 99.2 18.45
2 2 -8 71.96 8.97
-2 2 8 84 13.97
2 2 -7 35.71 6.77
2 -2 7 49.89 12.2
-2 2 7 48.47 10.64
2 2 -6 60.67 9.06
-2 2 6 82.42 14.03
2 -2 6 78.8 14.55
-2 -2 -5 960.65 52.52
-2 2 5 1067.05 55.24
2 -2 5 956.04 52.37
-2 -2 -4 1130.08 58.21
2 2 -4 956.18 43.48
2 -2 4 1024.21 53.4
2 2 -3 120.44 14.35
-2 2 3 150 19.57
-2 -2 -3 149.25 20.18
2 -2 3 147.9 17.89
2 2 -2 1386.35 58.64
-2 -2 -2 1427.65 67.2
2 -2 2 1435.34 61.9
2 2 -1 517.78 34.6
-2 -2 -1 517.82 35.8
2 -2 1 515.25 35.42
2 2 0 687.3 42.57
-2 -2 0 636.57 42.11
2 -2 -1 423.12 34.01
2 2 1 400.61 17.3
2 2 1 510.62 35.54
-2 -2 1 547.89 37
2 2 2 1402.3 45.7
-2 -2 2 1516.85 67.7
2 2 3 125.35 12.39
-2 -2 3 150.84 19.27
2 -2 -4 1038.74 37.3
2 2 4 1071.2 46.07
-2 -2 4 1129.41 54.7
2 2 5 928.22 44.82
-2 -2 5 1030.2 50.01
-2 -2 6 100.27 15.07
2 2 6 73.94 12.78
2 -2 -6 57.81 4.36
-2 -2 6 84.14 13.98
-2 -2 7 65.45 13.67
2 2 7 37.91 10.32
-2 -2 7 44.15 10.74
2 2 8 87.97 16.41
-2 -2 8 85.64 14.93
-2 -2 9 105.35 20.05
2 2 9 92.37 17.76
-2 -2 9 71.43 13.92
-2 -2 10 125.58 23.17
2 2 10 96.54 19.03
-2 -2 10 141.1 19.01
-2 -2 11 123.98 18.89
-2 -2 11 128.23 25.1
2 2 11 137.49 24.53
-2 -2 12 173.7 30.98
2 2 12 161.25 28.07
-2 -2 12 143.07 19.62
-2 -2 13 79.24 21.5
-2 -2 13 54.09 12.23
2 2 13 63.95 18.35
2 2 14 116.77 26.9
-2 -2 14 85.2 15.78
-2 -2 14 118.93 27.79
-2 -2 15 121.03 29.56
2 2 15 108.58 29.51
-2 -2 15 95.65 17.18
-2 -2 16 41.72 19.04
2 2 16 30.93 18.92
-2 -2 16 40.98 11.66
-2 -2 17 78.01 25.45
2 2 17 54.67 23.85
2 2 18 57.38 24.63
2 2 19 1.09 6.44
2 -3 18 140.36 32.22
2 -3 17 58.3 21.02
2 -3 16 28.81 14.3
2 -3 15 4.45 7.99
2 3 -14 55.54 9.67
2 -3 14 45.15 17.54
2 3 -13 370.18 24.48
2 -3 13 229.55 36.92
2 -3 12 421.54 48.76
2 3 -12 480.52 26.95
2 3 -11 69.57 9.36
2 -3 11 65.46 18.05
2 3 -10 172.46 14.65
2 -3 10 174.66 27.75
2 -3 9 228.36 29.59
2 3 -9 261.24 18.65
-2 3 8 399.48 32.44
2 3 -8 367.93 22.81
2 -3 8 305.28 32.88
2 3 -7 324.42 22.06
2 -3 7 286.82 30.77
2 3 -6 771.98 38.04
-2 -3 -6 699.87 45
2 -3 6 713.1 48.24
2 3 -5 541.51 31.35
-2 3 5 719.9 42.68
-2 -3 -5 656.18 43.06
2 -3 5 474.65 38.27
2 3 -4 46.64 8.81
-2 -3 -4 56.2 12.45
2 -3 4 54.46 12.09
2 3 -3 1644.92 63.95
-2 -3 -3 1656.8 72.33
2 -3 3 1627.13 71.01
-2 -3 -2 1.54 2.84
2 3 -2 3.72 3.55
2 3 -1 57.03 11.32
-2 -3 -1 62.66 12.3
2 -3 1 91.09 15.88
2 3 0 306.55 28.12
-2 -3 0 310.85 28.34
2 -3 0 372.27 31.52
2 -3 -1 99.42 17.83
2 3 1 79.35 14.56
-2 -3 1 70.22 13.41
-2 -3 2 2.65 3.88
2 3 2 1.19 2.8
2 3 3 1671.5 73.16
-2 -3 3 1734.99 66.58
-2 -3 4 43.44 10.18
-2 -3 4 40.76 6.11
2 3 4 59.77 13.29
-2 -3 5 467.95 26.43
2 -3 -5 579.92 56.07
-2 -3 5 693.56 40.92
2 3 5 802.14 48.57
-2 -3 6 815.1 38.76
-2 -3 6 871.61 47.86
2 3 6 945.17 59.12
2 3 7 356.89 37.35
-2 -3 7 427.72 28.55
-2 -3 7 355.92 29.6
-2 -3 8 488.83 33.07
2 3 8 444.18 44.33
-2 -3 8 394.88 31.83
-2 -3 9 317.65 28.66
2 3 9 300.16 37.66
-2 -3 9 249.22 24.84
-2 -3 10 204.17 24.99
-2 -3 10 162.89 20.54
2 3 10 186.55 31.59
-2 -3 11 83.8 17.43
2 3 11 56.21 18.76
-2 -3 11 67.13 12.98
2 3 12 455 55.74
-2 -3 12 532.76 47.08
-2 -3 12 424.04 36.16
2 3 13 346.27 52.06
-2 -3 13 359.5 32.52
-2 -3 13 362.6 41.26
2 3 14 42.09 20.04
-2 -3 14 45.58 15.58
-2 -3 14 52.68 13.04
-2 -3 15 6.75 6.42
-2 -3 15 5.41 4.9
2 3 15 25.29 17.18
-2 -3 16 12.86 6.8
2 3 16 7.86 8.9
-2 -3 16 19.61 13.06
-2 -3 17 45.94 13.09
2 3 17 41.25 21.44
-2 -3 17 54.66 22.63
2 3 18 79.21 30.66
-2 -3 18 84.03 17.95
2 -4 18 15.4 13.07
2 -4 17 0.46 4.61
2 -4 16 26.17 16.02
2 4 -16 72.5 12.52
2 4 -15 52.6 10.15
2 -4 15 42.48 18.1
2 -4 14 21.95 12.66
2 4 -14 50.51 9.54
2 -4 13 329.31 45.99
2 4 -13 385.33 26.07
2 4 -12 29.79 6.55
2 -4 12 29.5 12.71
2 4 -11 116.72 12.85
2 -4 11 116.23 23.71
2 4 -10 109.07 12.37
2 -4 10 79.85 18.5
2 -4 9 114.13 21.32
2 4 -9 137.09 14.03
2 4 -8 16.95 5.16
2 -4 8 6.43 4.87
2 4 -7 391.54 25.74
-2 -4 -7 364.02 31.34
2 -4 7 353.19 35.39
-2 -4 -6 157.14 20.61
2 4 -6 148.09 15.93
2 -4 6 114 19.78
2 4 -5 527.96 32.82
-2 -4 -5 552.13 40.54
2 -4 5 538.34 42.49
2 4 -4 209.12 20.1
-2 -4 -4 207.32 23.66
2 -4 4 217.42 24.98
2 4 -3 505.99 32.9
-2 -4 -3 514.69 36.97
2 -4 3 572.42 41.72
2 4 -2 232.67 22.28
-2 -4 -2 232.65 24.77
2 4 -1 446.07 31.27
-2 -4 -1 462.9 34.84
2 -4 1 493.21 39.16
2 4 0 835.98 44.74
-2 -4 0 910.53 48.14
2 -4 0 880.27 51.65
2 4 1 474 35.44
-2 -4 1 445 32.81
2 -4 -1 478.43 41.57
2 4 2 257.55 27.54
-2 -4 2 218.51 22.25
2 -4 -3 585.72 52.63
2 4 3 538.6 41.71
-2 -4 3 495.65 34.05
-2 -4 4 135.33 11.2
2 -4 -4 242.79 36.16
-2 -4 4 209.32 24.11
2 4 4 191.73 25.43
2 4 5 535.16 43.91
-2 -4 5 476.59 34.22
2 4 6 124.51 20.68
-2 -4 6 130.52 13.46
-2 -4 6 117.03 17.85
2 -4 -7 412.88 52.16
-2 -4 7 441.89 28.46
-2 -4 7 445.31 33.05
-2 -4 8 12.83 5.13
-2 -4 8 12.96 6.05
-2 -4 9 196.99 21.12
-2 -4 9 146.2 19.59
-2 -4 10 137.5 18.84
-2 -4 10 100.05 16.31
-2 -4 11 158.74 21.65
-2 -4 11 113.66 17.86
-2 -4 12 27.26 9.08
-2 -4 12 28.12 10.23
-2 -4 13 391.23 34.89
-2 -4 14 39.83 11.31
-2 -4 15 75.39 15.91
-2 -4 16 59.14 15.43
-2 -4 17 -0.29 2.34
-2 -4 18 12.15 7.02
2 5 -17 12.3 5.75
2 -5 17 10.83 10.68
2 5 -16 8.59 4.51
2 -5 16 7.93 6.98
2 5 -15 40.22 9.19
2 -5 15 22.46 13.7
2 -5 14 36.96 17.02
2 5 -14 44.79 9.27
2 5 -13 93.01 12.68
2 -5 13 88.78 23.26
2 5 -12 75.19 11.06
2 -5 12 65.06 18.83
2 5 -11 151.02 15.3
2 -5 11 128.21 24.59
2 5 -10 977.52 42.93
2 -5 10 796.79 61.56
2 5 -9 28.29 6.76
2 -5 9 10.69 7.34
2 5 -8 122.92 14.75
2 -5 8 117.47 21.73
2 5 -7 107.14 13.81
2 -5 7 97.68 19.48
2 -5 6 46.24 13.13
2 5 -6 35.69 8.21
-2 -5 -6 40.9 10.77
2 5 -5 174.74 18.97
-2 -5 -5 185.86 22.73
2 -5 5 187.87 25.95
2 5 -4 156.78 17.83
-2 -5 -4 158.59 20.34
2 -5 4 144.64 21.93
2 5 -3 466.7 30.92
-2 -5 -3 518.93 37.21
2 -5 3 490.79 40.91
-2 -5 -2 1099.57 54.67
2 -5 2 1205.68 66.68
2 5 -1 115.7 16.3
-2 -5 -1 138.74 19.45
2 -5 1 162.2 24.38
-2 -5 0 0.71 2.69
2 5 0 3.08 3.43
-2 -5 0 0.19 0.81
2 -5 0 -1.53 3.71
2 5 1 136.57 19.36
-2 -5 1 102.4 15.7
2 -5 -2 1119.6 74.91
2 5 2 1012.79 57.66
-2 -5 2 891.89 50.79
2 -5 -3 485.74 50.26
2 5 3 471.54 39.62
-2 -5 3 431.61 33.92
2 -5 -4 195.01 35.1
2 5 4 161.81 23.64
-2 -5 4 147.12 19.7
2 5 5 185.22 26.02
2 -5 -5 234.08 40.33
-2 -5 5 182.41 21.93
-2 -5 6 33.7 9.67
2 5 6 35.47 11.88
2 -5 -6 50.29 19.81
2 5 7 92.7 19.31
2 -5 -7 133.64 32.97
-2 -5 7 100.91 16.48
2 5 8 101.34 20.81
2 -5 -8 115.38 30.47
-2 -5 8 110.9 18.16
-2 -5 9 26.35 9.34
2 5 9 20.43 9.76
2 5 10 783.47 61.56
-2 -5 10 1049.46 57.53
2 5 11 105.29 22.4
-2 -5 11 152.94 21.74
-2 -5 12 70.63 14.86
-2 -5 13 88.58 17.13
-2 -5 14 41.88 11.96
-2 -5 15 36.85 11.78
-2 -5 16 10.06 6.9
-2 -5 17 5.93 4.98
2 6 -16 53.69 11.53
2 -6 16 43.16 18.43
2 6 -15 46.25 10.36
2 -6 15 37.99 16.65
2 6 -14 127.55 16.39
2 -6 14 98.01 26.08
2 6 -13 98.11 13.81
2 -6 13 81.17 22.73
2 -6 12 40.73 15.06
2 6 -12 55.02 9.93
2 -6 11 212.25 32.6
2 6 -11 284.83 22.88
2 6 -10 75.28 11.6
2 -6 10 58.37 16.41
2 6 -9 104.96 13.42
2 -6 9 78.69 18.81
2 6 -8 268.64 22.93
2 -6 8 211.85 30.52
2 -6 7 7.06 6.13
2 6 -7 10.85 4.79
2 6 -6 224.33 21.1
2 -6 6 236.13 30.97
2 6 -5 441.64 31.88
-2 -6 -5 384.93 34.05
2 -6 5 396.22 39.28
-2 -6 -4 39.4 10.37
2 -6 4 57.84 14.55
2 6 -4 29.56 8.03
2 6 -3 658.26 40.64
-2 -6 -3 775.12 49.1
2 -6 3 677.53 53.86
2 6 -2 127.22 17.3
-2 -6 -2 139.92 20.59
2 -6 2 161.61 26.21
2 6 -1 258.46 25.97
-2 -6 -1 282.98 29.7
2 -6 1 289.24 35.09
2 6 0 81.71 14.55
-2 -6 0 87.15 15.55
2 -6 0 90.45 18.97
2 6 1 272.68 27.75
-2 -6 1 253.2 26.19
2 -6 -1 267.4 34.54
2 -6 -2 100.54 22.83
2 6 2 106.9 17.69
-2 -6 2 118.51 17.95
2 -6 -3 615.25 59.34
2 6 3 620.1 45.4
-2 -6 3 603.06 41.85
2 6 4 44.31 12.38
-2 -6 4 30.59 8.83
2 -6 -5 457.38 57.83
2 6 5 378.48 37.51
-2 -6 5 334.43 31.3
2 -6 -6 247.71 44.68
2 6 6 284.4 33.3
-2 -6 6 203.69 23.57
-2 -6 7 16.01 7.23
2 6 7 11.25 6.53
2 -6 -7 3.8 6.28
2 6 8 233.76 32.81
2 -6 -8 247.95 47.48
-2 -6 8 285.35 29.74
2 -6 -9 53.89 23.08
2 6 9 81.7 19.99
-2 -6 9 106.9 17.79
2 6 10 79.53 19.97
-2 -6 10 76.5 17.56
2 -6 -10 62.41 23.88
2 6 11 238.42 35.57
-2 -6 11 339.44 33.47
-2 -6 12 54.05 13.58
2 6 12 73.58 19.95
-2 -6 13 108.16 19.77
-2 -6 14 118.38 21.02
-2 -6 15 50.73 14.27
-2 -6 16 46.91 13.88
2 7 -15 3.87 3.71
2 -7 15 2.88 4.28
2 7 -14 36.8 9.3
2 -7 14 30.16 15.01
2 -7 13 25.14 12.4
2 7 -13 36.56 8.92
2 7 -12 55.15 10.44
2 -7 12 26.14 12.29
2 7 -11 23.83 6.75
2 -7 11 5.9 5.44
2 7 -10 128.97 15.49
2 -7 10 99.8 22.7
2 7 -9 47.56 9.49
2 -7 9 61.73 17.13
2 7 -8 48.69 9.71
2 -7 8 62.98 17.88
2 7 -7 114.94 15.22
2 -7 7 109.03 23.29
2 7 -6 83.44 12.96
2 -7 6 97.76 21.21
2 7 -5 137.69 17.27
2 -7 5 110.3 21.29
2 7 -4 454.64 33.59
2 -7 4 375.06 39.37
-2 -7 -3 10.49 6.81
2 -7 3 18.77 9.3
2 7 -3 11.7 5.69
2 7 -2 56.51 11.67
2 -7 2 66.97 17.76
-2 -7 -2 54.82 13.64
2 7 -1 195.36 22.52
-2 -7 -1 205.62 25.44
2 -7 1 234.09 33.74
-2 -7 0 -1.36 2.99
2 7 0 -0.33 2.47
2 -7 0 -3.64 6.04
2 7 1 209.69 24.38
-2 -7 1 213.25 25.12
2 -7 -1 221.6 33.05
2 -7 -2 49.52 17.13
-2 -7 2 54.41 12.66
2 7 2 57.5 12.79
-2 -7 3 17.34 7.94
2 7 3 13.91 6.84
2 -7 -3 20.69 12.46
2 7 4 461.44 39.41
-2 -7 4 411.23 35.13
2 7 5 160.54 23.69
2 -7 -5 87.8 26.51
-2 -7 5 111.62 18.07
2 7 6 90.54 18.46
-2 -7 6 68.04 14.12
2 -7 -6 103.92 30.74
2 -7 -7 100.06 30.47
2 7 7 135.17 23.35
-2 -7 7 137.02 21.34
2 7 8 56.99 15.77
2 -7 -8 67.65 27.06
-2 -7 8 51.77 14.26
2 7 9 67.2 17.56
-2 -7 9 67.38 15.34
2 -7 -9 33.95 20.36
2 7 10 144.39 26.94
-2 -7 10 116.49 22.3
2 -7 -11 -2.73 5.65
-2 -7 11 20.31 8.53
2 -7 -12 9.94 16.18
-2 -7 12 46.07 13.28
-2 -7 13 36.46 12.1
2 -7 -13 -1.14 6.23
-2 -7 14 29.68 11.12
-2 -7 15 -0.19 2.87
2 8 -14 121.01 17.44
2 -8 14 108.38 27.11
2 8 -13 22.57 7.24
2 -8 13 33.06 15.33
2 8 -12 5.33 4.15
2 -8 12 3.72 6.08
2 8 -11 21.07 6.84
2 -8 11 6.75 7.36
2 8 -10 59.42 11.13
2 -8 10 49.96 16.67
2 8 -9 77.29 13.35
2 -8 9 81.44 21.51
2 -8 8 2.3 5.68
2 8 -8 5.18 3.53
2 -8 7 25.26 11.5
2 8 -7 22.97 6.97
2 -8 6 56.68 17.23
2 8 -6 66.39 12.23
2 8 -5 129.02 17.06
2 -8 5 111.64 22.73
2 8 -4 120.51 17.33
2 -8 4 111.17 22.72
2 8 -3 273.23 26.68
2 -8 3 227.54 34.74
2 8 -2 195.77 23.31
-2 -8 -2 212.88 27.96
2 -8 2 177.88 31.01
2 8 -1 111.03 17.4
-2 -8 -1 127.05 20.95
2 -8 1 134.61 26.73
-2 -8 0 229.05 27.22
2 8 0 234.91 25.69
2 8 1 119.29 18.55
-2 -8 1 111.25 19.1
2 -8 -1 92.89 21.87
2 8 2 180.75 23.6
-2 -8 2 197.53 25.64
2 -8 -2 146.74 29.17
2 8 3 254.76 28.39
-2 -8 3 271.42 29.67
2 8 4 114 19.54
2 -8 -4 101.59 28.09
-2 -8 4 106.59 18.62
2 8 5 150.36 22.88
-2 -8 5 107.01 18.5
2 8 6 66.99 15.87
2 -8 -6 29.85 17.45
-2 -8 6 64.46 14.29
-2 -8 7 21.61 8.42
2 8 7 25.19 10.16
2 -8 -7 16.39 12.84
2 -8 -8 4.52 9.38
-2 -8 8 8.84 6.21
2 8 8 13.08 7.39
-2 -8 9 53.57 13.8
2 8 9 78.13 18.77
2 -8 -9 55.98 26.25
2 -8 -10 21.18 17.47
-2 -8 10 82.72 18.29
-2 -8 11 11.63 7.29
2 -8 -11 16.72 16.89
-2 -8 12 0.99 3.31
2 -8 -12 19.6 20.51
-2 -8 13 19.59 8.8
2 -8 -13 6.73 13.73
2 -8 -14 12.68 16.49
-2 -8 14 86.41 19.59
2 9 -12 249.85 24.95
2 -9 12 149.45 31.16
2 9 -11 4.01 3.01
2 -9 11 6.89 8.26
2 9 -10 46.73 10.43
2 -9 10 29.49 14.21
2 9 -9 19.47 6.68
2 -9 9 6.96 7.52
2 -9 8 68 19.91
2 9 -8 106.15 15.4
2 9 -7 232.91 23.12
2 -9 7 218.1 34.29
2 9 -6 131.6 17.61
2 -9 6 120.45 25.45
2 9 -5 219.2 22.91
2 -9 5 198.39 31.61
2 9 -4 70.56 13.04
2 -9 4 48.59 15.58
2 -9 3 4.97 6.31
2 9 -3 2.93 3.58
2 9 -2 55.59 12.42
2 -9 2 45.51 16.86
2 9 -1 9.49 5.43
2 -9 1 6.62 6.3
-2 -9 0 17.43 8.09
2 9 0 13.66 6.65
2 -9 0 1.67 7.66
-2 -9 1 3.54 4.54
2 9 1 14.76 6.75
2 -9 -1 7.79 6.34
-2 -9 2 54.29 14.12
2 9 2 60.24 13.76
2 -9 -2 24.87 14.41
-2 -9 3 1.38 3.67
2 9 3 10.32 6.04
2 -9 -3 4.63 7.34
2 -9 -4 53.49 20.89
2 9 4 67.22 14.88
-2 -9 4 67.3 15.52
2 -9 -5 145.02 34.37
2 9 5 244.12 29.33
-2 -9 5 188.82 26.15
2 9 6 147.7 22.98
-2 -9 6 121.48 20.84
2 9 7 283 32.52
-2 -9 7 223.47 28.58
2 -9 -8 46.84 23.36
-2 -9 8 95.12 19.2
-2 -9 9 20.66 9.61
2 -9 -9 3.26 8.49
-2 -9 10 31.11 12.02
2 -9 -10 2 7.14
-2 -9 11 2.85 2.64
2 -9 -11 4.91 11.28
2 -9 -12 6.23 10.82
-2 -9 12 191.23 29.25
2 -10 10 39.64 16.42
2 10 -9 53.5 11.32
2 -10 9 46.32 18.37
2 -10 8 36.63 16.35
2 10 -8 49.03 10.78
2 -10 7 1.09 4.46
2 10 -7 5.69 3.94
2 -10 6 11.17 8.68
2 10 -6 16.49 6.49
2 10 -5 192.82 22.29
2 -10 5 160.87 29.58
2 10 -4 208.25 23.33
2 -10 4 160 29.23
2 10 -3 57.62 12.21
2 -10 3 42.43 15.84
2 10 -2 74.56 14.19
2 -10 2 70.67 21.36
2 10 -1 18.3 7.49
2 -10 1 32.97 16.15
2 10 0 168.78 23.5
2 -10 0 175.05 33.82
2 10 1 21.84 8.5
2 -10 -1 35.43 15.09
2 10 2 83.09 16.61
-2 -10 2 73.76 17.64
2 -10 -2 49.44 18.37
-2 -10 3 52.29 14.76
2 10 3 58.59 14.16
2 -10 -3 38.36 16.5
2 10 4 224.05 27.52
-2 -10 4 192.04 27.94
2 10 5 196.08 25.89
-2 -10 5 163.23 25.77
2 -10 -6 12.98 11.27
2 10 6 24.02 9.47
-2 -10 6 16.04 8.11
-2 -10 7 4.56 4.75
2 -10 -7 7.95 9.51
-2 -10 8 34.83 12.13
2 -10 -8 10.78 13.05
-2 -10 9 49.47 14.77
2 -10 -9 3.86 7.66
-2 -10 10 53.37 15.45
2 -10 -10 6.5 13.69
2 -11 6 16.18 10.72
2 11 -6 25.09 8.11
2 -11 5 14.85 10.12
2 11 -5 25.78 8.21
2 -11 4 26.36 12.74
2 11 -4 34.66 9.7
2 11 -3 393.55 33.64
2 -11 3 282.55 41.81
2 -11 2 -0.66 4.52
2 11 -2 9.6 5.47
2 11 -1 29.21 9.14
2 -11 1 25.6 13.46
2 11 0 26.07 9.06
2 -11 0 41.34 17.42
2 11 1 33.73 10.54
2 -11 -1 20.22 12.46
2 11 2 14.89 7.2
2 -11 -2 -3.56 6.27
2 11 3 422.32 38.6
2 -11 -3 185.71 38.08
-2 -11 4 26.39 10.92
2 11 4 34.01 11.04
2 -11 -4 24.22 14.12
-2 -11 5 15.96 8.78
2 -11 -5 12.85 10.8
2 -11 -6 2.35 7.36
-2 -11 6 15.9 8.65
3 0 0 -0.18 1.27
-3 0 0 2.42 5.62
3 0 -1 204.15 22.74
-3 0 -1 286.49 33.94
-3 0 1 291.51 33.88
3 0 1 267.56 22.21
3 0 -1 229.28 21.26
3 0 -2 264.51 26.33
-3 0 -2 325.49 35.44
-3 0 2 295.44 34.27
3 0 2 265.86 24.07
3 0 -2 216.7 20.62
3 0 -3 291.78 26.59
-3 0 -3 333.47 35.84
3 0 3 287.86 25.07
-3 0 3 334.75 35.69
3 0 -4 353.07 34.18
3 0 -4 320.21 26.71
3 0 4 427.94 31.5
-3 0 4 414.4 39.25
3 0 -5 847.85 60.26
3 0 -5 750.36 40.17
-3 0 5 874.42 57.99
-3 0 6 19.5 8.45
3 0 -6 33.79 12.68
3 0 -6 16.72 5.28
3 0 6 46.77 12.49
-3 0 7 25.88 9.87
3 0 -7 30.99 6.44
3 0 7 31.88 11.23
3 0 8 296.52 35.71
-3 0 8 276.09 32.77
-3 0 9 35.94 11.95
3 0 9 21.7 10.63
-3 0 10 6.3 5.89
3 0 10 8.28 8.57
3 0 11 198.49 30.39
-3 0 11 142.51 24.53
3 0 12 208.28 31.97
-3 0 12 155.95 26.4
3 0 13 739.92 65.09
-3 0 13 644.97 56.36
3 0 14 -1.35 4.6
3 0 15 92.58 24.59
3 0 16 12.54 10.05
3 0 17 5.74 7.26
3 0 18 48.39 19.34
3 -1 18 4.68 6.68
3 -1 17 147.45 32.57
3 -1 16 260.34 42.18
3 -1 15 34.72 15.59
3 -1 14 332.16 44.55
3 -1 13 33.73 13.91
3 -1 12 7.44 8.03
3 -1 11 268.83 38.44
-3 1 11 336.76 37.58
3 -1 10 111.81 23.96
-3 1 10 141.16 23.63
-3 1 9 53.82 13.94
3 1 -9 47.49 7.97
3 -1 9 67.19 17.8
-3 1 8 41.7 12.19
3 1 -8 49.19 8.64
3 -1 7 708.7 51.83
-3 1 7 641.55 50.41
3 1 -6 392.55 27.34
3 -1 6 523.59 41.07
-3 1 6 531.17 45.44
3 1 -5 364.27 27.16
3 -1 5 456.85 35.19
-3 1 5 488.48 43.16
3 1 -4 186.55 20.09
-3 -1 -4 234.58 29.82
-3 1 4 249.31 31.88
3 -1 4 210.96 24.12
3 1 -3 217.75 19.91
3 1 -3 264.04 25.67
-3 -1 -3 298.46 34.56
3 -1 3 262.43 25.9
3 1 -2 242.51 25.37
-3 -1 -2 260.93 32.39
-3 1 2 303.92 34.37
3 -1 2 265.78 24.75
3 1 -1 37.91 10.38
3 1 -1 43.15 6.98
3 -1 1 44.92 9.89
-3 1 1 32.5 11.36
-3 -1 -1 46.55 14
3 1 0 535.72 40.3
-3 1 0 717.55 54.07
-3 -1 0 698.53 53.86
3 1 0 562.8 28.09
3 -1 0 587.57 41.29
3 1 1 27.01 5.83
-3 1 -1 51.59 13.92
3 -1 -1 58.16 11.6
-3 -1 1 43.16 13.39
3 1 2 279.13 21.17
-3 -1 2 285.1 32.55
3 -1 -2 248.3 25.35
3 -1 -3 329.59 31.56
3 -1 -3 262.53 24.54
3 1 3 326.71 26.22
-3 -1 3 283.44 31.86
3 -1 -4 216.03 21
3 -1 -4 218.03 29.64
3 1 4 134.03 18.82
-3 -1 4 210.86 27.34
3 -1 -5 375.76 43.87
3 -1 -5 381.16 25.96
3 1 5 290.28 28.97
-3 -1 5 420.7 39.85
3 -1 -6 386.05 44.22
3 -1 -6 426.79 25.06
3 1 6 392.15 37
-3 -1 6 482.26 43.01
3 1 7 821.07 52.89
-3 -1 7 630.06 51.14
-3 -1 8 58.81 15.38
3 1 8 61.45 14.4
-3 -1 9 64.67 16.57
3 1 9 71.43 16.22
3 1 10 160.53 25.52
-3 -1 10 117.95 22.21
3 1 11 365.69 40.64
-3 -1 11 340.43 38.56
-3 -1 12 71.91 17.96
3 1 12 81.07 19.97
-3 -1 13 25.35 11
3 1 13 37.34 14.22
3 1 14 270.13 39.6
-3 -1 14 294.6 37.66
3 1 15 41.21 16.56
3 1 16 210.51 37.86
3 1 17 89.08 25.84
3 1 18 3.74 6.19
3 -2 17 55.87 20.43
3 -2 16 8.44 8.49
3 -2 15 209 37.87
3 -2 14 3.41 7.02
3 -2 13 47.6 18.25
3 -2 12 275.31 40.8
3 -2 11 366.79 45.9
3 2 -10 546.49 30.25
3 -2 10 703.61 61.27
-3 2 10 672.31 52.91
3 -2 9 54.64 16.06
3 2 -9 28.93 6.72
-3 2 9 46.69 13.85
3 2 -8 40.82 8.6
3 -2 8 64.81 15.76
-3 2 8 47.75 13.99
3 2 -7 281.02 23.09
3 -2 7 377.25 36.43
-3 2 7 420.25 42.06
3 2 -6 196.26 19.76
-3 2 6 259.91 32.73
3 -2 6 254.48 28.78
3 2 -5 255.33 23.4
-3 -2 -5 319.21 35.37
-3 2 5 390.9 39.61
3 -2 5 333.86 32.36
3 2 -4 32.35 8.66
3 -2 4 63.67 13.51
-3 -2 -4 42.53 13.78
-3 2 4 58.66 15.14
3 2 -3 681.76 44.14
-3 2 3 956.99 63.54
-3 -2 -3 856.69 60.45
3 -2 3 794.44 49.78
3 2 -2 68.97 13.86
-3 2 2 88.69 18.74
-3 -2 -2 100.83 20.42
3 -2 2 50.31 11.52
3 2 -1 180.37 23.71
-3 2 1 235.08 29.81
-3 -2 -1 200.74 27.8
3 -2 1 222.21 24.97
3 2 0 212.19 26.7
-3 -2 0 240.72 29.95
3 -2 0 235.35 27.72
3 2 1 187.34 24.7
-3 -2 1 181.13 26.15
3 -2 -1 177.94 22.91
-3 -2 2 63.24 14.69
3 2 2 66 14.77
3 -2 -2 61.45 13.84
3 -2 -3 832.7 57.62
3 2 3 935.7 40.15
-3 -2 3 782.47 56.19
-3 -2 4 39.91 12.84
3 -2 -4 45.26 8.94
3 2 4 49.99 9.56
3 -2 -5 336.7 41.48
3 2 5 372.5 28.36
-3 -2 5 323.29 35.77
3 -2 -6 269.83 39.71
3 2 6 281.85 26.69
-3 -2 6 253.26 31.63
3 2 7 396.82 33.7
-3 -2 7 356.15 37.71
-3 -2 8 42.08 13.02
3 2 8 54.36 13.25
-3 -2 9 46.59 13.98
3 2 9 34.08 11.61
3 2 10 622.06 52.02
-3 -2 10 567.49 49.82
3 2 11 298.29 36.67
-3 -2 11 291.08 35.12
3 2 12 309.05 38.94
-3 -2 12 282.48 34.7
3 2 13 73.52 19.82
-3 -2 13 83.37 19.33
-3 -2 14 12.83 8.05
3 2 14 5.77 7.09
3 2 15 162.92 33.58
-3 -2 15 144.78 25.91
-3 -2 16 1.74 3.62
3 2 16 7.06 9
3 2 17 30.71 17.11
3 -3 17 115.1 29.74
3 -3 16 6.34 7.82
3 -3 15 5.55 8.22
3 -3 14 58.9 20.54
3 -3 13 178.7 34.22
3 3 -12 56.76 9.19
3 -3 12 60.6 19.86
3 -3 11 59.62 18.79
3 3 -11 52.94 9.02
3 3 -10 98.92 12.65
3 -3 10 124.06 25.19
3 3 -9 74.41 11.67
3 -3 9 81.39 19.06
3 3 -8 9.4 4.2
3 -3 8 10.23 6.34
-3 3 8 14.61 7.84
3 3 -7 5.6 3.58
3 -3 7 4.15 4.5
-3 3 7 6.49 5.08
3 3 -6 108.85 15.13
-3 -3 -6 144.72 23.89
-3 3 6 158.95 25.5
3 -3 6 119.11 21.01
3 3 -5 71.11 12.51
-3 3 5 111.11 21.05
-3 -3 -5 104.56 20.85
3 -3 5 93.12 18.04
3 3 -4 217.83 23.4
-3 3 4 295.11 33.65
-3 -3 -4 271.23 33.22
3 -3 4 276.06 30.61
3 3 -3 225.9 24.36
-3 -3 -3 272.71 33.92
3 -3 3 238.87 27.21
3 3 -2 351.87 32.15
-3 -3 -2 389.34 39.2
3 -3 2 346.63 32.88
3 3 -1 443.73 38.27
-3 -3 -1 448.94 42.15
3 3 0 337.66 34.75
-3 -3 0 280.64 32.76
3 -3 0 318.23 33.87
3 3 1 468.2 41.76
-3 -3 1 413.28 40.11
3 3 2 352.46 36.9
-3 -3 2 377.33 37.94
3 -3 -2 324.62 35.9
3 -3 -3 269.91 34.1
3 3 3 246.05 30.98
-3 -3 3 245.67 31.17
3 -3 -4 308.2 38.08
3 3 4 248.58 31.01
-3 -3 4 267.02 33.05
3 -3 -5 132.81 27.82
-3 -3 5 90.12 18.68
3 -3 -6 99.76 25.19
-3 -3 6 122.91 22.21
3 -3 -7 6.69 7.45
-3 -3 7 5.06 5.16
-3 -3 8 14.76 7.88
3 3 8 10.21 6.62
3 -3 -8 7.49 8.68
3 3 9 85.62 20.16
-3 -3 9 82.81 18.51
3 -3 -9 30.1 15.39
3 3 10 115.56 23.96
-3 -3 10 93.36 19.35
-3 -3 11 45.27 13.96
3 3 11 50.31 16.27
-3 -3 12 61.4 16.08
3 3 12 60.36 19.52
3 3 13 162.98 34.22
-3 -3 13 186.22 28.57
3 3 14 116.46 30.58
-3 -3 14 136.38 24.68
3 3 15 0.43 4.78
-3 -3 15 18.06 10.16
-3 -3 16 5.3 6.48
3 3 16 4.09 7.82
3 3 17 64.09 28.29
-3 -3 17 87.88 21.8
3 -4 16 9.08 9.01
3 -4 15 9.81 9.55
3 -4 14 126.19 30.51
3 4 -13 64.68 10.46
3 -4 13 76.4 22.65
3 4 -12 64.93 10.49
3 -4 12 83.96 23.42
3 4 -11 147.23 16.18
3 -4 11 166.73 29.85
3 4 -10 168.49 17.88
3 -4 10 187.45 29.94
3 4 -9 191.82 19.4
3 -4 9 210.86 30.48
3 4 -8 311.9 26.24
3 -4 8 320.04 37.88
3 4 -7 9.56 4.69
-3 -4 -7 10.51 6.96
3 -4 7 3.36 5.03
3 4 -6 75.58 12.99
-3 -4 -6 117.6 22.44
3 -4 6 79.63 18.22
3 -4 5 51.61 14.37
3 4 -5 68.12 12.87
-3 -4 -5 86.76 19.52
3 4 -4 70.17 13.09
3 -4 4 86.72 17.57
-3 -4 -4 69.15 17.17
3 4 -3 358.15 31.77
-3 -4 -3 426.15 41.57
3 -4 3 324.66 34.11
3 4 -2 255.14 27.59
-3 -4 -2 289.9 33.69
3 -4 2 260.14 31.81
3 4 -1 74.07 15.32
-3 -4 -1 76.69 17.17
3 -4 1 77.15 18.01
-3 -4 0 73.73 17.06
3 4 0 72.57 15.78
3 -4 0 46 13.02
-3 -4 1 63.24 16.07
3 4 1 80.23 17.18
3 -4 -1 73.03 16.65
3 4 2 296.12 34.45
-3 -4 2 267.63 32.93
3 -4 -2 239.7 32.51
3 -4 -3 288.64 38.3
3 4 3 399.18 41.53
-3 -4 3 409.67 41.11
3 4 4 101.92 21.09
3 -4 -4 79.04 20.51
-3 -4 4 88.62 19.08
-3 -4 5 82.49 18.21
3 4 5 73.33 18.04
3 -4 -6 67.83 21.49
3 4 6 85.56 20.05
-3 -4 6 105.02 20.42
-3 -4 7 4.45 5.49
3 4 7 7.53 6.31
3 -4 -7 1.59 5.77
3 -4 -8 284.28 49.14
-3 -4 8 283.82 33.8
3 -4 -9 133.63 36.3
-3 -4 9 207.36 28.82
3 -4 -10 99.31 29.16
-3 -4 10 170.08 26.29
-3 -4 11 124.2 22.62
-3 -4 12 57.23 15.77
-3 -4 13 76.98 18.75
-3 -4 14 136.13 25.7
-3 -4 15 17.21 9.24
-3 -4 16 17.78 9.58
3 -5 16 15.93 11.23
3 -5 15 8.29 8.51
3 5 -14 54.59 10.12
3 -5 14 35.36 16.01
3 5 -13 209.88 19.95
3 -5 13 233.54 40.3
3 5 -12 7.22 3.87
3 -5 12 9.26 9.17
3 5 -11 176.92 18.45
3 -5 11 168.6 30.24
3 5 -10 79.41 12.72
3 -5 10 88.11 20.99
3 5 -9 105.33 14.94
3 -5 9 119.73 23.86
3 5 -8 58.31 11.43
3 -5 8 70.16 18.26
3 5 -7 365.17 30.85
-3 -5 -7 459.65 44.48
3 -5 7 368.39 41.36
3 5 -6 286.33 27.02
-3 -5 -6 342.73 38.7
3 -5 6 242.92 32.81
3 5 -5 182.67 21.9
-3 -5 -5 244.07 32.76
3 -5 5 168.36 26.71
3 5 -4 81.76 14.71
-3 -5 -4 119.57 22.37
3 -5 4 75.32 17.13
3 5 -3 166.28 21.72
-3 -5 -3 209.83 28.97
3 -5 3 188.03 27.11
3 5 -2 102.46 17.68
-3 -5 -2 107.07 20.34
3 -5 2 81.93 19.18
3 5 -1 312.29 32.09
-3 -5 -1 360.61 38.29
3 -5 1 342.35 39.35
3 5 0 160.52 23.72
-3 -5 0 148.06 24.83
3 -5 0 146.96 25.6
3 5 1 309.51 34.18
-3 -5 1 372.52 39.73
3 -5 -1 271.78 34.75
3 5 2 116.4 21.89
-3 -5 2 104.77 21.47
3 -5 -2 65.11 17.33
3 -5 -3 173.98 30.35
3 5 3 184.16 28.25
-3 -5 3 198.87 29.42
-3 -5 4 84.17 18.8
3 5 4 94.75 21.12
3 -5 -4 71.73 20.69
3 -5 -5 114.43 27.43
3 5 5 197.75 31.26
-3 -5 5 195.31 28.22
3 -5 -6 198.4 39.67
3 5 6 318.54 40.25
-3 -5 6 276.12 33.66
3 -5 -7 271.19 47.97
3 5 7 360.31 44.16
-3 -5 7 363.22 38.26
3 5 8 66.54 18.94
3 -5 -8 46.72 22.09
-3 -5 8 78.14 17.92
3 5 9 105.46 24.35
-3 -5 9 91.06 19.65
3 -5 -9 96.39 31.35
-3 -5 10 67.34 17.04
3 5 10 92.29 23.02
3 5 11 193.8 33.73
-3 -5 11 189.48 29.16
-3 -5 12 8.01 7.26
3 5 12 10.14 8.03
3 -5 -12 8.4 11.8
-3 -5 13 207.02 31.04
-3 -5 14 44.81 14.92
-3 -5 15 5.86 6.05
-3 -5 16 27.39 12.19
3 6 -15 35.78 8.75
3 -6 15 28.87 15.34
3 6 -14 76.61 12.6
3 -6 14 78.02 24.36
3 6 -13 2.26 2.24
3 -6 13 6.84 7.33
3 6 -12 69.33 11.78
3 -6 12 60.91 19.34
3 6 -11 57.9 10.98
3 -6 11 56.84 18.16
3 6 -10 37.77 9.1
3 -6 10 36.29 14.41
3 6 -9 140.38 17.47
3 -6 9 119.37 25.43
3 6 -8 91.2 14.56
3 -6 8 67.63 18.89
3 -6 7 47.27 15.35
3 6 -7 52.22 11.34
3 -6 6 22.49 10.65
3 6 -6 19.32 7.18
3 6 -5 385.43 33.44
3 -6 5 417.56 44.37
3 -6 4 33.53 12.21
3 6 -4 27.29 8.72
-3 -6 -4 38.45 13.08
3 6 -3 280.88 29.26
-3 -6 -3 341.95 37.79
3 -6 3 314.69 37.44
3 6 -2 303.99 31.08
-3 -6 -2 361.46 38.69
3 -6 2 325.89 40.01
3 6 -1 254.21 29.39
-3 -6 -1 284.85 35.34
3 -6 1 304.87 38.92
3 6 0 129.8 21.37
3 -6 0 70.02 18.7
-3 -6 0 143.29 24.82
3 6 1 301.63 33.75
-3 -6 1 313.22 37.51
3 -6 -1 252.26 35.16
3 6 2 379.04 38.94
-3 -6 2 372.21 40.73
3 -6 -2 266.74 37.85
3 6 3 316.29 36.87
-3 -6 3 308.47 37.35
3 -6 -3 304.85 42.1
-3 -6 4 23.87 10.31
3 -6 -4 44.15 17.39
3 6 4 31.39 12.19
3 6 5 469.01 48.09
-3 -6 5 416.61 42.14
-3 -6 6 17.21 9.11
3 6 6 27.15 12.18
3 -6 -6 37.07 18.43
-3 -6 7 45.58 13.87
3 6 7 65.62 18.67
3 -6 -7 65.33 24.6
3 -6 -8 47.92 21.41
-3 -6 8 84.72 19.09
3 6 9 137.05 28.85
3 -6 -9 104.69 33.13
-3 -6 9 107.4 21.85
-3 -6 10 30.82 12.35
3 6 10 52.38 17.89
3 -6 -10 24.75 18.91
-3 -6 11 58.75 16.89
3 -6 -11 43.79 24.52
3 6 11 58.24 19.75
3 6 12 65.57 21.75
3 -6 -12 17.05 16
-3 -6 12 79.81 20.18
3 -6 -13 2.64 6.42
-3 -6 13 0.64 3.91
3 6 13 0.3 3.92
3 -6 -14 18.26 16.64
3 6 14 69.43 22.77
-3 -6 14 93.45 21.76
-3 -6 15 46.22 15.67
3 -6 -15 -1.31 7.34
3 7 -13 10.44 4.96
3 -7 13 14.48 10.58
3 7 -12 1.04 2.04
3 -7 12 4.02 6.7
3 7 -11 13.07 5.68
3 -7 11 5.67 7.64
3 7 -10 8.9 4.91
3 -7 10 1.02 4.9
3 7 -9 25.41 8.09
3 -7 9 32.8 14.19
3 7 -8 6 4.21
3 -7 8 12.94 9.57
3 -7 7 30.92 13.96
3 7 -7 59.96 12.82
3 -7 6 3.77 5.17
3 7 -6 16.67 7.06
3 -7 5 23.39 12.09
3 7 -5 26.8 8.84
3 7 -4 157.51 21.77
-3 -7 -4 181.89 28.03
3 -7 4 135.94 25.69
3 7 -3 347.64 33.46
-3 -7 -3 411.69 42.35
3 -7 3 379.95 43.41
-3 -7 -2 64.87 16.78
3 -7 2 82.22 20.91
3 7 -2 44.4 12.24
3 7 -1 189.72 25.38
-3 -7 -1 187.87 29.65
3 -7 1 171.47 30.91
-3 -7 0 28.83 11.52
3 7 0 32.93 10.99
3 -7 0 22.54 11.64
3 7 1 187.46 26.66
-3 -7 1 191.3 30.24
3 -7 -1 119.4 25.23
-3 -7 2 63.25 17.31
3 7 2 49.38 14.32
3 -7 -2 64.22 19.17
3 7 3 370.55 39.78
-3 -7 3 368.27 42
3 -7 -3 326.23 45.46
3 -7 -4 113.35 28.61
3 7 4 139.35 24.71
-3 -7 4 138.18 25.13
-3 -7 5 18.2 9.26
3 -7 -5 11.72 11.08
3 7 5 26.26 11.54
-3 -7 6 16.39 8.84
3 -7 -6 1.08 5.93
3 7 6 11.45 7.63
-3 -7 7 51.63 15.24
3 7 7 59.27 17.88
3 -7 -7 34.27 18.54
-3 -7 8 13.51 8.59
3 7 8 6.46 5.79
3 -7 -8 28.37 17.58
3 -7 -9 31.56 19.37
-3 -7 9 32.36 12.77
3 7 9 25.76 12.63
-3 -7 10 10.03 7.76
3 -7 -10 7.86 10.6
3 7 10 19.23 11.48
-3 -7 11 13.8 8.73
3 7 11 20.24 11.98
3 -7 -11 -2.3 8.81
-3 -7 12 2.67 4.45
3 7 12 0.96 4.61
3 -7 -12 -3.05 10.19
3 -7 -13 6.33 11.61
-3 -7 13 10.14 8.52
3 8 -12 40.17 9.82
3 -8 12 19.44 13.12
3 8 -11 99.2 15.26
3 -8 11 43.57 18.48
3 8 -10 4.44 3.93
3 -8 10 1.72 5.31
3 8 -9 38.97 10.09
3 -8 9 31.83 15.27
3 -8 8 18.08 11.52
3 8 -8 28.77 8.79
3 -8 7 49.36 18.99
3 8 -7 93.08 15.7
3 -8 6 90.58 23.06
3 8 -6 131.37 19.57
3 8 -5 262.61 29.26
3 -8 5 264.42 38.66
3 -8 4 50.47 16.03
3 8 -4 37.85 11.2
3 -8 3 30.44 12.83
3 8 -3 29.75 10.03
3 8 -2 224.89 27.47
-3 -8 -2 224.79 33.35
3 -8 2 167.76 31.78
3 8 -1 62.99 14.63
3 -8 1 92.69 23.5
-3 -8 -1 98.79 22.22
3 8 0 92.08 18.46
3 -8 0 83.98 22.77
-3 -8 0 90.83 21.29
-3 -8 1 77.9 20.04
3 8 1 78.93 17.13
3 -8 -1 74.6 21.12
3 8 2 217.11 29.27
-3 -8 2 214.73 32.96
3 -8 -2 141.94 29.76
-3 -8 3 28.48 12.03
3 8 3 28.04 11.45
3 -8 -3 30.07 14.5
3 -8 -4 39.37 16.79
-3 -8 4 60.05 16.85
3 8 4 44.96 14.35
3 -8 -5 204.67 40.67
3 8 5 266.1 35.21
-3 -8 5 238.14 33.5
3 8 6 143.78 26.42
3 -8 -6 72.55 25.87
-3 -8 6 125.03 24.26
3 8 7 128.12 25.75
3 -8 -7 50.74 21.92
-3 -8 7 100.13 21.92
-3 -8 8 27.81 11.9
3 8 8 23.23 12.18
3 -8 -8 9.63 11.62
-3 -8 9 31.25 12.22
3 8 9 42.65 15.93
3 -8 -9 6.59 9.78
-3 -8 10 3.69 5.29
3 8 10 3.59 6.2
3 -8 -10 9.14 14.31
3 8 11 96.97 25.07
-3 -8 11 99.51 22.92
-3 -8 12 35.96 14.86
3 -8 -12 6.65 9.76
3 -9 10 69.64 23.24
3 9 -9 20.29 7.31
3 -9 9 15.18 12.91
3 -9 8 4.1 7.58
3 9 -8 14.66 6.45
3 -9 7 55.53 19.69
3 9 -7 81.27 14.96
3 9 -6 58.79 13.47
3 -9 6 64.06 20.35
3 -9 5 31.08 13.62
3 9 -5 28.62 9.73
3 -9 4 25.16 12.57
3 9 -4 33.18 10.56
3 9 -3 163.5 24.14
3 -9 3 180.91 32.51
3 -9 2 5.71 6.2
3 9 -2 1.36 3.04
3 9 -1 149.38 23.34
3 -9 1 134.03 30.17
3 9 0 213.51 28.39
-3 -9 0 231.73 36.3
3 -9 0 278.94 44.12
3 9 1 134.39 22.89
3 -9 -1 91.02 24.5
-3 -9 1 158.53 29.15
-3 -9 2 0.82 4.33
3 9 2 1.01 2.67
3 -9 -2 -4.03 6.03
3 9 3 179.01 27.28
-3 -9 3 166.22 30.08
3 -9 -3 135.52 30.57
-3 -9 4 30.02 12.39
3 9 4 25.94 10.93
3 -9 -4 29.78 16.1
3 -9 -5 25.09 14.25
-3 -9 5 30.95 12.56
3 9 5 32.28 12.14
-3 -9 6 45.71 15.24
3 -9 -6 44.12 21
3 9 6 60.67 17.63
-3 -9 7 68.75 18.91
3 -9 -7 50.54 23.49
3 9 7 76.46 19.89
-3 -9 8 12.49 8.67
3 -9 -8 3.7 8.12
3 9 8 8.53 7.36
-3 -9 9 27.23 12.52
3 9 9 23.53 11.54
3 -9 -9 25.74 17.46
3 -9 -10 11.66 14.61
3 -10 6 6.91 6.87
3 10 -6 13.47 6.69
3 10 -5 89.86 16.72
3 -10 5 45.74 18.28
3 -10 4 34.84 15.6
3 10 -4 34.3 10.78
3 -10 3 5.26 6.82
3 10 -3 5.12 4.81
3 10 -2 142.68 23.24
3 -10 2 106.89 27.36
3 10 -1 4.92 4.55
3 -10 1 6.23 7.37
3 10 0 35.57 11.91
3 -10 0 31.65 15.3
3 10 1 15.24 8.29
3 -10 -1 12.46 8.93
3 10 2 137.04 23.5
3 -10 -2 88.11 25.13
-3 -10 2 108.41 25.53
-3 -10 3 -1.48 4.43
3 10 3 6.93 6.27
3 -10 -3 0.73 7.07
-3 -10 4 36.27 14.23
3 10 4 24.95 10.71
3 -10 -4 25.43 14.37
-3 -10 5 88.86 22.59
3 10 5 96.94 21.01
3 -10 -6 10.27 11.03
-3 -10 6 10.15 7.39
3 10 6 10.58 6.95
-4 0 0 330.61 43.39
4 0 -1 2.45 3.28
-4 0 -1 2.57 5.72
-4 0 1 3.46 7.66
4 0 -2 215.42 27.66
-4 0 -2 301.89 39.76
-4 0 2 290.94 40.45
4 0 -3 110.58 19.04
-4 0 3 163.81 30.04
4 0 -4 32.72 10.01
-4 0 4 32.87 14.48
4 0 -5 64.76 12.94
-4 0 5 88.84 21.49
-4 0 6 135.38 27.14
-4 0 7 28.23 12.89
-4 0 8 159.81 29.77
4 0 9 38.86 14.22
-4 0 9 78.46 20.98
4 0 10 165.2 30.35
-4 0 10 197.73 32.87
-4 0 11 1.89 4.24
4 0 11 -3.43 6.14
-4 0 12 12.9 8.74
4 0 12 5.25 6.71
4 0 13 245.29 38.13
4 0 14 158.23 31.69
4 0 15 153.18 32.34
4 -1 15 58.39 20.34
4 -1 14 19.72 12.02
4 -1 13 224.5 38.76
4 -1 12 39.77 16.71
4 -1 11 29.05 13.69
-4 1 11 68.98 20.99
4 -1 10 58.05 18.31
-4 1 10 117.61 26.17
4 -1 9 366.66 45.43
-4 1 9 537.59 55.76
4 -1 8 422.62 46.6
-4 1 8 460.33 51.85
4 -1 7 872.69 61.98
-4 1 7 769.56 68.92
4 1 -6 159.93 20.14
4 -1 6 210.13 28.01
-4 1 6 237.04 36.74
4 1 -5 407.17 34.41
-4 1 5 544.94 56.18
4 -1 5 550.21 44.22
4 1 -4 103.78 17.75
-4 -1 -4 163.52 29.28
-4 1 4 154.66 29.68
4 -1 4 137.93 20.78
4 1 -3 93.57 17.74
-4 -1 -3 136.52 27.26
-4 1 3 167.75 30.47
4 -1 3 117.7 19.34
4 1 -2 74.84 16.53
4 -1 2 99.7 16.9
-4 -1 -2 116.69 25.15
-4 1 2 84.19 21.59
4 1 -1 55.14 14.62
-4 1 1 81.82 21.03
-4 -1 -1 69.27 19.75
4 1 0 137.61 23.19
-4 1 0 204.1 32.78
-4 -1 0 187.22 31.75
4 1 1 54.01 14.08
-4 1 -1 63.97 18.28
-4 -1 1 61.62 18.85
4 -1 -2 89.04 16.9
-4 -1 2 98.83 23.3
4 -1 -3 135.02 20.52
-4 -1 3 150.07 28.45
4 -1 -4 114.96 18.46
-4 -1 4 131.05 26.29
-4 -1 5 469.15 50.3
-4 -1 6 169.34 29.69
-4 -1 7 698.99 61.2
-4 -1 8 402.92 46.28
-4 -1 9 430.62 48.62
-4 -1 10 136.28 27.78
-4 -1 11 52.36 17.7
-4 -1 12 243.51 37.91
-4 -1 13 147.84 30.17
-4 -1 14 25.44 13.09
4 -2 15 117.34 30.73
4 -2 14 12.8 11.29
4 -2 13 -2.9 6.92
4 -2 12 27.44 13.59
4 -2 11 246.71 40.38
4 -2 10 108.76 24.9
4 -2 9 749.8 64.15
-4 2 9 795.37 70.58
4 2 -8 110.58 15.79
4 -2 8 148.69 26.11
-4 2 8 181.99 32.63
4 2 -7 53.88 11.44
4 -2 7 63.6 16.21
-4 2 7 89.67 23.12
4 2 -6 107.62 16.73
-4 2 6 163.47 30.84
4 -2 6 152.69 24.78
4 2 -5 307.41 30.43
-4 -2 -5 412.28 47.35
-4 2 5 475.86 52.51
4 -2 5 379.05 38.44
4 2 -4 84.32 15.91
-4 -2 -4 120.62 25.7
-4 2 4 134.89 27.56
4 -2 4 127.71 21.74
4 2 -3 332.05 34.12
-4 2 3 429.02 48.37
-4 -2 -3 421.84 48.96
4 -2 3 295.78 32.59
4 2 -2 376.82 38.1
-4 2 2 500 51.92
-4 -2 -2 426.66 49.75
4 -2 2 401.2 37.33
4 2 -1 117.11 21.45
-4 -2 -1 167.15 30.82
4 -2 1 121.94 19.7
4 2 0 82.27 18.74
-4 -2 0 121.58 26.03
4 -2 0 92.16 17.31
4 2 1 128.89 23.73
-4 -2 1 155.44 29.29
4 -2 -1 123.5 22.05
4 2 2 348.21 39.34
-4 -2 2 453.3 49.13
4 -2 -2 396.16 37.91
4 2 3 298.18 36.48
-4 -2 3 363.8 43.99
4 -2 -3 307.86 34.72
-4 -2 4 104.03 23.58
4 -2 -4 122.35 22.72
4 -2 -5 352.54 40.94
-4 -2 5 366.1 43.58
4 -2 -6 88.76 21.53
-4 -2 6 131.15 25.9
-4 -2 7 70.01 20.07
-4 -2 8 129.75 26.84
-4 -2 9 600.7 58.9
-4 -2 10 75.94 21.23
-4 -2 11 210.61 35.43
-4 -2 12 66.42 20.43
-4 -2 13 7.36 6.55
-4 -2 14 84.82 23.67
-4 -2 15 108.06 27.03
4 -3 15 6.21 8.2
4 -3 14 13.17 10.44
4 -3 13 131.68 30.89
4 -3 12 13.43 10.25
4 -3 11 272.92 42.58
4 -3 10 157.09 29.68
4 3 -9 24.79 7.91
4 -3 9 27.98 12.47
4 3 -8 333.04 29.54
4 -3 8 393.27 43.49
4 3 -7 429.9 34.42
4 -3 7 456.98 47.2
4 3 -6 56.99 12.5
-4 -3 -6 61.71 17.94
-4 3 6 74.49 20.38
4 -3 6 49.66 15.16
4 3 -5 45.37 11.89
-4 3 5 93.4 22.82
-4 -3 -5 93.72 23.19
4 -3 5 56.4 15.47
4 -3 4 53.34 15.71
4 3 -4 93.38 17.36
-4 3 4 158.57 29.12
-4 -3 -4 123.69 26.41
4 3 -3 57.73 14.16
4 -3 3 87.61 18.71
-4 -3 -3 65.45 19.02
4 3 -2 90.42 18.25
4 -3 2 83.3 17.09
-4 -3 -2 98.58 23.86
4 3 -1 162.3 25.85
-4 -3 -1 208.2 34.62
4 -3 1 147.08 23.11
4 3 0 579.49 51.45
-4 -3 0 619.32 58.97
4 -3 0 592.34 51.52
4 3 1 174.35 28.49
-4 -3 1 200.16 32.73
4 -3 -1 130.3 25.43
4 3 2 99.45 21.87
4 -3 -2 63.63 17.43
-4 -3 2 81.66 20.71
-4 -3 3 52.24 16.1
4 3 3 56.44 16.68
4 -3 -3 76.83 18.21
4 -3 -4 73.28 18.92
4 3 4 115.29 24.01
-4 -3 4 120.89 24.77
-4 -3 5 70.66 19.99
4 -3 -5 34.59 13.45
4 3 5 71.7 19.38
-4 -3 6 47.2 16.08
4 -3 -6 43.92 15.54
4 -3 -7 225.92 40.07
-4 -3 7 463.6 51.1
4 -3 -8 155.83 34.51
-4 -3 8 387.71 46.72
-4 -3 9 28.78 13.83
4 -3 -9 27.97 16.11
-4 -3 10 106.61 25.29
4 -3 -10 67.34 25.81
4 -3 -11 46.63 21.75
-4 -3 11 219.36 36.85
-4 -3 12 28.08 13.68
4 -3 -12 0.54 4.93
-4 -3 13 190.13 35.32
-4 -3 14 29.66 14.22
-4 -3 15 31.88 14.7
4 -4 14 41.72 18.63
4 -4 13 16.49 12.53
4 -4 12 156.24 34.11
4 4 -11 7.86 4.13
4 -4 11 11.2 8.21
4 4 -10 97.58 15.05
4 -4 10 113.56 24.77
4 4 -9 28.3 8.62
4 -4 9 31.93 12.51
4 4 -8 264.48 27.24
4 -4 8 306.55 39.57
4 4 -7 26.88 8.89
-4 -4 -7 18.96 10.62
4 -4 7 29.45 12
4 4 -6 119.37 19.15
-4 -4 -6 177.75 31.62
4 -4 6 146.86 26.85
4 -4 5 32.22 12.86
4 4 -5 24.45 8.69
-4 -4 -5 43.99 16.45
4 4 -4 139.43 21.41
-4 -4 -4 206.01 34.53
4 -4 4 141.32 24.86
4 4 -3 60.46 14.69
4 -4 3 77.17 18.02
-4 -4 -3 96.35 23.45
4 -4 2 57.42 15.54
4 4 -2 52.64 13.88
-4 -4 -2 71.72 21.41
4 4 -1 576.72 50.15
-4 -4 -1 702.21 63.43
4 -4 1 659.41 54.75
4 4 0 174.31 28.07
-4 -4 0 176.33 31.41
4 -4 0 207.23 31.53
4 4 1 588.38 54.01
-4 -4 1 655.13 60.38
4 -4 -1 615.49 56.03
-4 -4 2 82.33 21.04
4 4 2 74.99 19.79
4 -4 -2 85.04 19.11
-4 -4 3 85.51 20.99
4 4 3 87.78 21.65
4 -4 -3 39.94 13.45
4 4 4 164 30.35
-4 -4 4 152.16 29.15
4 -4 -4 125.6 25.55
-4 -4 5 35.7 15.28
4 -4 -5 38.69 15.09
4 4 5 39.71 15.29
4 -4 -6 131.35 28.7
4 4 6 154.88 29.88
-4 -4 6 150.63 29.18
-4 -4 7 24.66 12.83
4 4 7 21.07 11.17
4 -4 -7 29.53 14.54
4 -4 -8 196.63 39.97
4 4 8 321.53 44.15
-4 -4 8 285.8 41.68
4 -4 -9 12.72 11.71
-4 -4 9 33.23 13.95
4 4 9 33.28 14.33
4 -4 -10 26.83 16.53
-4 -4 10 110.17 25.99
-4 -4 11 9.58 8.54
4 -4 -11 13.84 14.41
4 -4 -12 34.31 21.76
-4 -4 12 115.82 27.4
-4 -4 13 14.31 9.5
4 -4 -13 -5.53 9.09
-4 -4 14 69.16 21.72
4 -4 -14 10.38 14.67
4 -5 13 103.33 28.6
4 5 -12 27.34 7.92
4 -5 12 11.1 9.62
4 5 -11 54.21 11.14
4 -5 11 45.3 18.09
4 5 -10 68.55 13.05
4 -5 10 83.83 22.48
4 5 -9 61.63 12.83
4 -5 9 82.85 21.37
4 5 -8 98.06 16.99
4 -5 8 120.17 25.38
4 5 -7 72.31 14.64
-4 -5 -7 100.09 23.79
4 -5 7 84.48 21.19
4 5 -6 296.67 30.41
-4 -5 -6 394.12 48.91
4 -5 6 277.44 38.8
4 5 -5 219.94 26.81
-4 -5 -5 292.45 42.02
4 -5 5 256.32 35.58
4 -5 4 25.01 11.51
4 5 -4 34.98 10.79
-4 -5 -4 42.63 15.89
4 5 -3 90.83 18.02
-4 -5 -3 154.62 30.72
4 -5 3 139.19 24.73
4 5 -2 264.17 31.97
-4 -5 -2 293.7 41.33
4 -5 2 252.33 34.09
4 5 -1 96.94 19.72
4 -5 1 92.99 21.39
-4 -5 -1 81.21 21.98
4 5 0 333.5 38.33
-4 -5 0 363.54 45.2
4 -5 0 295.25 39.4
4 5 1 89.85 21.15
-4 -5 1 116.88 24.74
4 -5 -1 100.13 22.74
4 5 2 260.23 36.56
-4 -5 2 295.06 39.95
4 -5 -2 194.08 31.32
4 5 3 124.08 25.9
-4 -5 3 125.91 27.17
4 -5 -3 122.6 25.89
-4 -5 4 31.42 13.73
4 5 4 36.42 14.44
4 -5 -4 22.33 12.81
4 -5 -5 204.92 37.36
4 5 5 299.05 42.65
-4 -5 5 256.87 39.1
4 -5 -6 239.66 41.63
4 5 6 348.57 47.42
-4 -5 6 385.31 48.47
-4 -5 7 90.73 23.97
4 -5 -7 38.49 17.22
4 5 7 93.54 24.57
-4 -5 8 114.03 26.32
4 5 8 126.52 29.53
4 -5 -8 51.82 21.64
-4 -5 9 71.37 21.34
4 5 9 71.04 22.47
4 -5 -9 59.31 24.42
4 -5 -10 43.34 22.69
-4 -5 10 75.62 21.95
4 5 10 74.72 23.23
-4 -5 11 50.52 18.61
4 -5 -11 18.7 15.87
4 5 11 64.98 21.47
-4 -5 12 19.62 12.78
4 5 12 28.79 15.19
4 -5 -12 16.28 15.89
-4 -5 13 88.42 24.86
4 5 13 91.2 26.58
4 -5 -13 17.55 17.2
4 6 -12 41.27 9.86
4 -6 12 44.01 17.27
4 6 -11 60.42 12.42
4 -6 11 61.91 19.97
4 6 -10 36.16 9.68
4 -6 10 38.59 15.19
4 6 -9 159.98 21.61
4 -6 9 131.6 28.66
4 6 -8 13.11 6.43
4 -6 8 7.21 7.36
4 6 -7 24.61 9.21
4 -6 7 25.96 13.19
4 -6 6 20.67 10.69
4 6 -6 23.92 8.68
4 -6 5 38.9 14.36
4 6 -5 34.92 10.68
-4 -6 -5 46.86 17.14
4 6 -4 134.82 22.38
-4 -6 -4 195.75 34.98
4 -6 4 132.69 26.24
4 -6 3 1.85 4.34
4 6 -3 3.18 4.88
-4 -6 -3 2.09 3.84
4 -6 2 43.52 15.08
4 6 -2 62.63 15.46
-4 -6 -2 70.76 21.09
4 6 -1 93.4 19.66
4 -6 1 84.05 22.2
-4 -6 -1 90.48 23.88
4 6 0 149.21 25.63
-4 -6 0 163.98 30.57
4 -6 0 157.99 30.8
4 6 1 87.01 20.46
4 -6 -1 71.96 21
-4 -6 1 105.11 24.29
-4 -6 2 62.94 19.55
4 6 2 62.07 17.78
4 -6 -2 19.26 12.74
-4 -6 3 4.43 6.52
4 6 3 3.76 7
4 -6 -3 2.56 4.49
4 6 4 128.46 27.15
-4 -6 4 142.76 30.03
4 -6 -4 112.76 26.73
-4 -6 5 48.83 17.13
4 -6 -5 27.15 14.16
4 6 5 38.43 15.6
-4 -6 6 17.54 10.81
4 -6 -6 33.34 16.14
4 6 6 28.55 13.62
-4 -6 7 25.21 13.44
4 -6 -7 25.02 14.38
4 6 7 32.03 15.04
-4 -6 8 12.9 10.15
4 6 8 9.86 9.32
4 -6 -8 -1.42 7.29
4 6 9 185.4 37.29
-4 -6 9 166.48 33.13
-4 -6 10 37.33 15.76
4 6 10 42.85 18.54
4 -6 -10 11.64 11.58
-4 -6 11 62.98 20.65
4 6 11 73.75 24.2
4 -6 -11 14.96 15.2
-4 -6 12 42.83 17.36
4 -6 -12 7.03 14.62
4 6 12 52.4 21.54
4 7 -10 115.25 17.71
4 -7 10 81.81 23.55
4 7 -9 6.91 5.05
4 -7 9 0.7 4.2
4 7 -8 84.62 16.5
4 -7 8 63.34 21.05
4 -7 7 3.21 6.67
4 7 -7 16.3 7.51
4 -7 6 1 2.8
4 7 -6 6.23 4.67
4 -7 5 65.45 20.12
4 7 -5 62.53 14.93
4 7 -4 65.75 15.56
4 -7 4 58.97 18.31
-4 -7 -4 83.89 23.16
4 7 -3 184.84 26.88
-4 -7 -3 240.26 38.49
4 -7 3 143.42 28.22
4 7 -2 86.44 18.76
-4 -7 -2 104.22 25.18
4 -7 2 105.17 24.09
-4 -7 -1 15.48 10.35
4 -7 1 17.79 10.13
4 7 -1 7.71 5.97
-4 -7 0 51.93 17.69
4 7 0 45.56 14.37
4 -7 0 43.08 16.42
-4 -7 1 8.45 7.91
4 7 1 17.13 9.37
4 -7 -1 13.33 9.79
-4 -7 2 81.3 22.31
4 7 2 76.28 19.46
4 -7 -2 85.21 23.52
4 7 3 198.84 32.45
-4 -7 3 206.71 35.77
4 -7 -3 115.59 27.38
-4 -7 4 77.92 22.65
4 7 4 56.38 17.9
4 -7 -4 37.34 17.53
-4 -7 5 83.46 24.05
4 7 5 95.16 23.8
4 -7 -5 41.41 17.75
-4 -7 6 5.58 5.92
4 -7 -6 -1.86 6.14
4 7 6 2.09 5.43
-4 -7 7 24.04 12.42
4 -7 -7 6.1 8.11
4 7 7 31.74 15.39
-4 -7 8 79.83 23.79
4 -7 -8 19.32 13.31
4 7 8 93.15 25.82
-4 -7 9 -0.43 4.89
4 7 9 1.53 6.38
4 -7 -9 14.29 13.42
4 7 10 125.61 30.74
-4 -7 10 124.71 29.96
4 8 -8 99.47 18.14
4 -8 8 64.94 21.82
4 8 -7 158.66 23.36
4 -8 7 96.72 27.54
4 -8 6 31.41 14.7
4 8 -6 72.99 16.52
4 -8 5 62.94 20.59
4 8 -5 60.98 15.44
4 -8 4 40.28 16.06
4 8 -4 45.32 13.27
4 -8 3 43.76 16.02
4 8 -3 54.44 14.86
4 -8 2 70.1 20.61
4 8 -2 62.13 15.93
-4 -8 -2 64.5 20.18
4 8 -1 173.13 27.8
-4 -8 -1 164.84 32
4 -8 1 143.35 30.8
4 8 0 257.44 34.2
-4 -8 0 292.28 43.05
4 -8 0 246.61 42.28
4 8 1 156.15 26.94
-4 -8 1 179.15 34.12
4 -8 -1 131.64 31.03
-4 -8 2 67.57 21.12
4 8 2 60.68 17.47
4 -8 -2 56.25 20.09
-4 -8 3 59.16 19.81
4 8 3 66.14 18.74
4 -8 -3 29.08 14.64
-4 -8 4 46.69 18.07
4 8 4 45.25 15.77
4 -8 -4 17.6 11.9
-4 -8 5 78.05 24.01
4 8 5 57.19 18.11
4 -8 -5 28.34 15.73
4 -8 -6 16.44 13.29
-4 -8 6 74.37 22.72
4 8 6 69.21 20.64
4 8 7 163.55 32.26
-4 -8 7 195.18 37.31
4 -8 -8 53.89 23.14
4 8 8 119.61 28.33
-4 -8 8 133.14 30.67
4 -9 4 41.8 16.57
4 9 -4 64.12 16.2
4 9 -3 101.76 20.4
4 -9 3 69.39 21.31
4 -9 2 9.56 8.09
4 9 -2 4.26 4.87
4 -9 1 17.62 10.8
4 9 -1 26.17 10.79
4 9 0 107.48 22.43
4 -9 0 61.38 21.89
-4 -9 0 110.35 27.35
-4 -9 1 14.55 10.76
4 9 1 28.5 11.79
4 -9 -1 23.13 13.48
-4 -9 2 -6.27 8.78
4 9 2 4.84 4.97
4 -9 -2 13.78 10.62
-4 -9 3 80.48 24.54
4 9 3 99.32 22.56
4 -9 -3 35.04 16.51
-4 -9 4 63.11 21.88
4 9 4 81.79 21.29
4 -9 -4 39.84 17.32
5 0 0 1.15 2.63
-5 0 0 3.24 4.9
5 0 -1 296.79 37.45
5 0 1 266.06 35.55
-5 0 -1 352.88 50.49
-5 0 1 423.39 56.33
5 0 -2 75.33 18.24
-5 0 2 97.72 26.44
-5 0 3 1.06 5.05
-5 0 4 11.07 9.61
-5 0 5 56.56 20.76
-5 0 6 985.75 89.01
-5 0 7 96.67 27.37
-5 0 8 179.15 37.9
-5 0 9 84.01 25.75
-5 0 10 34.04 16.68
-5 0 11 -3.13 6.36
-5 0 12 33.72 16.37
-5 1 10 311.11 50.16
-5 1 9 55.55 21.31
-5 1 8 26.98 14.28
-5 1 7 28.02 15.01
-5 1 6 145.36 33.44
-5 1 5 29.74 15.01
5 1 -4 95.21 18.99
-5 1 4 158.98 34.89
5 1 -3 263.05 33.83
-5 -1 -3 307.66 46.61
-5 1 3 334.93 50.38
5 1 -2 25.57 10.81
-5 -1 -2 50.08 19.52
-5 1 2 42 17.51
5 1 -1 741.04 62.08
-5 1 1 909.65 81.62
-5 -1 -1 955.91 85.6
5 1 0 125.67 25.17
5 -1 0 94.76 20.18
-5 1 0 179.25 35.1
-5 -1 0 164.56 35.28
5 1 1 711.47 62.54
5 -1 -1 687.25 55.61
-5 -1 1 858.95 80.52
5 1 2 26.78 11.61
-5 -1 2 38.72 17.98
5 1 3 212.69 33.45
-5 -1 3 321.4 49.42
-5 -1 4 115.38 29.48
-5 -1 5 48.35 19.4
-5 -1 6 149.95 33.97
-5 -1 7 38.3 17.17
-5 -1 8 25.94 13.55
-5 -1 9 55.51 20.71
-5 -1 10 249.64 43.49
-5 -1 11 3.75 5.51
-5 -1 12 8.91 9.34
-5 2 9 31.68 15.92
-5 2 8 288.99 47.88
-5 2 7 163.95 35.76
-5 2 6 10.61 11.42
5 2 -5 289.16 32.53
-5 2 5 441.69 56.72
5 2 -4 93.58 18.83
-5 -2 -4 138.32 31.03
-5 2 4 146.55 32.46
5 2 -3 522.84 48.22
-5 2 3 670.1 70
-5 -2 -3 671.22 70.06
5 2 -2 117.88 23.6
-5 -2 -2 170.38 35.41
5 2 -1 21.92 10.19
-5 -2 -1 33.36 16.82
5 2 0 6.07 6.68
-5 -2 0 8.62 7.17
5 2 1 23.71 10.76
-5 -2 1 29.68 14.67
5 2 2 123.02 26.54
-5 -2 2 161.58 35.57
5 2 3 506.39 54.75
-5 -2 3 675.27 72.43
5 2 4 98.33 23.92
-5 -2 4 128.84 31.31
5 2 5 316.38 43.87
-5 -2 5 434.11 56.82
-5 -2 6 9.16 8.62
-5 -2 7 113.49 28.31
-5 -2 8 222.41 40.56
-5 -2 9 47.9 18.98
-5 -2 10 35.91 16.87
-5 -2 11 18.71 12.25
5 3 -7 35.8 10.8
-5 3 7 53.89 19.63
5 3 -6 9.75 5.75
-5 3 6 14.9 10.56
5 3 -5 218.52 29.04
-5 -3 -5 294.45 46.3
5 3 -4 164.87 25.57
-5 -3 -4 208.76 39.52
5 3 -3 122.19 22.99
-5 -3 -3 180.47 36.69
5 3 -2 118.27 23.36
-5 -3 -2 146.44 33.47
5 3 -1 31.71 12.44
-5 -3 -1 44.68 18.51
5 3 0 102.92 23.38
-5 -3 0 120.05 30.44
5 3 1 46.48 16.58
-5 -3 1 56.46 21.53
5 3 2 129.98 27.67
-5 -3 2 146.56 33.12
5 3 3 136.14 29.33
-5 -3 3 161.35 34.32
5 3 4 165.9 32.92
-5 -3 4 211.31 39.24
5 3 5 233.72 39.35
-5 -3 5 276.33 44.89
5 3 6 24.23 13.23
-5 -3 6 10.5 10.33
-5 -3 7 32.13 15.88
5 3 7 24.2 13.38
-5 -3 8 53.28 19.54
5 3 8 35.22 16.1
-5 -3 9 11.41 9.49
-5 -3 10 28.44 14.73
-5 -3 11 21.03 13.08
5 -4 10 60.78 20.05
5 -4 9 131.49 28.64
5 4 -8 80.76 15.96
5 -4 8 99.88 24.23
5 4 -7 289.64 31.71
5 -4 7 364.72 45.45
5 4 -6 38.73 11.77
-5 -4 -6 57.78 20.27
5 -4 6 42.29 15.48
5 4 -5 99.5 19.29
5 -4 5 91.26 23.43
-5 -4 -5 120.11 29.69
5 -4 4 31.63 13.73
5 4 -4 31.81 11.44
-5 -4 -4 64.46 22.56
5 4 -3 27.76 11.3
-5 -4 -3 47.47 19.84
5 4 -2 84.11 19.43
-5 -4 -2 151.13 34.27
5 4 -1 66.55 18.19
-5 -4 -1 101.46 28.37
5 4 0 205.36 33.15
-5 -4 0 230.26 42.53
5 4 1 82.16 21.86
-5 -4 1 73.54 24.06
5 4 2 94.65 24.11
-5 -4 2 104.69 28.19
5 4 3 32.21 14.19
-5 -4 3 39.75 17.66
5 4 4 49.91 18.08
-5 -4 4 44.89 18.09
5 4 5 122.23 28.96
-5 -4 5 96.91 26.8
-5 -4 6 40.4 17.4
5 4 6 45.45 18.15
5 4 7 357.7 52.34
-5 -4 7 346.56 50.09
-5 -4 8 80.64 23.96
5 4 8 80.6 25.53
5 4 9 192.01 38.64
-5 -4 9 179.33 36.83
-5 -4 10 64.17 22.37
5 4 10 60.84 21.87
5 5 -9 51.28 13.19
5 -5 9 62.05 20.24
5 5 -8 23.63 9.18
5 -5 8 28.19 13.53
5 5 -7 38.13 11.73
-5 -5 -7 53.05 19.81
5 -5 7 28.32 13.32
5 5 -6 5 4.39
-5 -5 -6 11.76 9.61
5 -5 6 8.01 7.74
5 -5 5 10.65 8.93
5 5 -5 20.87 9.25
-5 -5 -5 14.51 11.04
5 -5 4 23.08 11.22
5 5 -4 22.34 9.6
-5 -5 -4 38.67 17.91
5 -5 3 74.68 20.88
5 5 -3 74 18.08
-5 -5 -3 107.02 28.92
5 5 -2 316.47 38.92
-5 -5 -2 440.11 59.72
5 -5 2 320.48 40.94
5 -5 1 74.99 20.06
5 5 -1 77.1 19.56
-5 -5 -1 115.81 30.67
5 5 0 427.66 48.4
-5 -5 0 545.69 66.46
5 -5 0 499.17 52.51
5 -5 -1 76.19 21.45
5 5 1 90.15 22.6
-5 -5 1 112.57 29.19
5 5 2 326.91 44.74
-5 -5 2 426.54 56.65
5 -5 -2 306.65 44.43
5 5 3 100.85 25.51
5 -5 -3 55.64 18.99
-5 -5 3 106.37 27.85
-5 -5 4 32.2 16
5 5 4 22.87 12.71
-5 -5 5 8.08 8.19
5 5 5 18.29 11.7
-5 -5 6 4.56 6.74
5 5 6 3.31 6.15
-5 -5 7 44.75 18.45
5 5 7 45.45 19.2
-5 -5 8 37.22 17.14
5 5 8 31.66 16.37
5 6 -7 80.81 17.42
5 -6 7 43.91 17.81
5 6 -6 4.11 4.15
5 -6 6 0.36 4.12
5 -6 5 27.14 14.56
5 6 -5 45.27 13.51
-5 -6 -5 56.35 21.34
5 -6 4 40.95 16.35
5 6 -4 50.17 14.79
-5 -6 -4 69.05 23.37
5 -6 3 0.59 4.57
5 6 -3 14.54 8.4
-5 -6 -3 14.74 11.55
5 6 -2 248.7 34.21
-5 -6 -2 310.72 50.97
5 -6 2 227 35.91
5 -6 1 41.05 15.22
5 6 -1 52.58 16.25
-5 -6 -1 53.45 21.08
5 6 0 225.24 34.48
-5 -6 0 233.86 43.16
5 -6 0 186.04 34.94
5 -6 -1 36.34 16.37
5 6 1 52.5 17.55
-5 -6 1 69.48 23.07
5 6 2 217.77 36.26
-5 -6 2 252.15 44.03
5 -6 -2 233.97 40.02
-5 -6 3 -0.32 6.74
5 6 3 8.28 8.8
5 -6 -3 3.39 5.39
-5 -6 4 54.47 20.73
5 6 4 47.86 17.9
5 -6 -4 67.44 21.55
-5 -6 5 46.42 18.53
5 6 5 47.54 18.22
5 -6 -5 20.02 11.72
-5 -6 6 6.45 8.27
5 6 6 -0.97 3.71
5 -6 -6 5.02 7.54
-5 -6 7 84.16 26.35
5 6 7 104.18 29.37
5 -6 -7 25.03 15.36
5 -7 3 50.47 18.51
5 7 -3 65.62 17.46
-5 -7 -3 92.15 28.16
5 -7 2 3.01 4.11
5 7 -2 5.73 6.42
-5 -7 -2 3.17 6.5
5 -7 1 41.07 16.38
5 7 -1 53.72 16.32
-5 -7 -1 87.3 26.88
5 -7 0 6.85 9.32
5 7 0 32.29 13.37
-5 -7 0 37.41 17.03
5 -7 -1 53.6 20.18
5 7 1 41.25 15.45
-5 -7 1 59.86 21.81
-5 -7 2 10.64 10.11
5 7 2 -1.35 4.35
5 -7 -2 9.13 10.04
-5 -7 3 56.76 21.59
5 7 3 70.39 21.21
5 -7 -3 44.22 18.68
-6 0 0 2.48 5.08
6 0 1 12.84 9.67
-6 0 1 21.1 14.27
6 0 2 39.69 16.06
-6 0 2 69.66 25.27
6 0 3 192.88 34.99
-6 0 3 287.36 52.16
6 0 4 42.67 16.33
-6 0 4 49.35 22.52
-6 0 5 42 21.08
-6 1 5 55.38 22.78
-6 1 4 32.38 18.15
-6 1 3 0.87 4.3
6 -1 2 25.48 12.36
-6 1 2 44.35 20.44
6 1 -1 100.06 24.07
-6 -1 -1 148.21 36.2
6 1 0 0.01 4.47
-6 -1 0 -0.47 5.56
6 1 1 88.61 24.38
-6 -1 1 128.1 34.22
6 1 2 26.63 13.8
-6 -1 2 61.56 24.29
6 1 3 -3.7 4.38
-6 -1 3 9.62 11.06
6 1 4 8.26 8.14
-6 -1 4 15.68 13.11
6 1 5 37.9 16.24
-6 -1 5 43 20.74
-6 -2 -3 69.63 25
6 2 -2 4.07 5.04
-6 -2 -2 10.76 9.99
6 2 -1 13.51 9.27
-6 -2 -1 15.93 13.6
6 2 0 2.01 3.75
-6 -2 0 -6.4 10.58
6 2 1 18.14 11.34
-6 -2 1 12.41 12.59
6 2 2 -0.89 5.07
-6 -2 2 19.77 14.24
6 2 3 67.15 22.3
-6 -2 3 96.36 30.6
6 2 4 74.74 23.94
-6 -2 4 136.08 36.57
6 3 -2 25.23 11.53
-6 -3 -2 23.68 16.2
6 3 -1 41.42 15.77
-6 -3 -1 46.12 21.39
6 3 0 6.8 6.61
-6 -3 0 13.27 12.49
6 3 1 68.27 21.57
-6 -3 1 80.1 28.27
6 3 2 20.28 11.97
-6 -3 2 34.11 18.39

_iucr_refine_instructions_details 
;

    ul_dmso_thf_1.res created by SHELXL-2014/7

TITL ul_dmso_thf_1_a.res in P2(1)2(1)2(1)
REM Old TITL UL_DMSO_THF_1 in P2(1)2(1)2(1)
REM SHELXT solution in P2(1)2(1)2(1)
REM R1 0.132, Rweak 0.098, Alpha 0.002, Orientation as input
REM Flack x = 0.042 ( 0.747 ) from Parsons' quotients
REM Formula found by SHELXT: C7 N2 O3
CELL 0.71073 5.2432 10.3449 17.3863 90 90 90
ZERR 4 0.0009 0.0019 0.0041 0 0 0
LATT -1
SYMM 0.5-X,-Y,0.5+Z
SYMM -X,0.5+Y,0.5-Z
SYMM 0.5+X,0.5-Y,-Z
SFAC C H N O
UNIT 28 56 8 12
 
L.S. 99
PLAN  20
SIZE 0.2589 0.2489 0.2209
BOND $H
list 4
fmap 2
ACTA
REM <olex2.extras>
REM <HklSrc "%.\\UL_DMSO_THF_1.hkl">
REM </olex2.extras>
 
WGHT    0.112500
FVAR       1.13137
O1    4    0.459486    0.309451    0.708875    11.00000    0.01446    0.03220 =
         0.01820    0.00629    0.00253    0.00201
O2    4    0.763215    0.605169    0.645669    11.00000    0.01161    0.03234 =
         0.02624   -0.00389    0.00094   -0.00052
O3    4    0.379545    0.641282    0.697854    11.00000    0.01659    0.03688 =
         0.02607   -0.01572    0.00243   -0.00203
AFIX 147
H3    2    0.460915    0.692626    0.724102    11.00000   -1.50000
AFIX   0
N1    3    0.033549    0.303864    0.735796    11.00000    0.02168    0.02742 =
         0.02372    0.00567    0.00241   -0.00041
AFIX   7
H1A   2    0.082011    0.245959    0.768149    11.00000   -1.20000
H1B   2   -0.028878    0.368836    0.760274    11.00000   -1.20000
AFIX   0
N2    3    0.186591    0.425035    0.635003    11.00000    0.01011    0.02929 =
         0.01641    0.00098   -0.00121    0.00173
AFIX  43
H2    2    0.032052    0.438850    0.620609    11.00000   -1.20000
AFIX   0
C1    1    0.235739    0.343704    0.693913    11.00000    0.01563    0.02103 =
         0.01253   -0.00196    0.00154    0.00262
C2    1    0.396943    0.489023    0.596127    11.00000    0.01745    0.02189 =
         0.01866    0.00087    0.00432    0.00134
AFIX  13
H2A   2    0.519015    0.423255    0.579080    11.00000   -1.20000
AFIX   0
C3    1    0.533400    0.582619    0.650059    11.00000    0.01880    0.02273 =
         0.01787    0.00409    0.00365    0.00407
C4    1    0.296899    0.561477    0.525358    11.00000    0.01755    0.02577 =
         0.01697    0.00548    0.00235   -0.00092
AFIX  23
H4A   2    0.180369    0.628398    0.542452    11.00000   -1.20000
H4B   2    0.439429    0.603757    0.500214    11.00000   -1.20000
AFIX   0
C5    1    0.160615    0.477263    0.466732    11.00000    0.02545    0.03067 =
         0.01428    0.00194    0.00166   -0.00434
AFIX  13
H5    2    0.014300    0.437506    0.492629    11.00000   -1.20000
AFIX   0
C6    1    0.326752    0.368792    0.436041    11.00000    0.04529    0.05098 =
         0.03186   -0.01649   -0.00552    0.00182
AFIX 137
H6A   2    0.477064    0.404652    0.412830    11.00000   -1.50000
H6B   2    0.233311    0.320358    0.398302    11.00000   -1.50000
H6C   2    0.374983    0.312743    0.477575    11.00000   -1.50000
AFIX   0
C7    1    0.056660    0.561112    0.401264    11.00000    0.04686    0.05829 =
         0.02415    0.01317   -0.01049   -0.01215
AFIX 137
H7A   2   -0.050165    0.627794    0.422164    11.00000   -1.50000
H7B   2   -0.041196    0.508373    0.366721    11.00000   -1.50000
H7C   2    0.196172    0.599732    0.373867    11.00000   -1.50000
AFIX   0
HKLF 4
 
REM  ul_dmso_thf_1_a.res in P2(1)2(1)2(1)
REM R1 =  0.0676 for    1405 Fo > 4sig(Fo)  and  0.0774 for all    1659 data
REM    113 parameters refined using      0 restraints
 
END  
     
WGHT      0.1125      0.0000 

REM Highest difference peak  0.403,  deepest hole -0.428,  1-sigma level  0.081
Q1    1   0.6721  0.4772  0.7039  11.00000  0.05    0.40
Q2    1  -0.1549  0.3379  0.7157  11.00000  0.05    0.38
Q3    1   0.0372  0.4810  0.6528  11.00000  0.05    0.34
Q4    1  -0.1353  0.4770  0.6965  11.00000  0.05    0.32
Q5    1  -0.0909  0.4640  0.6823  11.00000  0.05    0.30
Q6    1   0.3592  0.4410  0.7566  11.00000  0.05    0.25
Q7    1   0.4953  0.5012  0.6390  11.00000  0.05    0.25
Q8    1   0.9433  0.5522  0.6604  11.00000  0.05    0.25
Q9    1   0.4368  0.5208  0.6383  11.00000  0.05    0.25
Q10   1   0.2341  0.1839  0.7292  11.00000  0.05    0.24
Q11   1   0.6257  0.3651  0.7130  11.00000  0.05    0.24
Q12   1   0.7784  0.7006  0.6560  11.00000  0.05    0.23
Q13   1   0.7075  0.3069  0.4419  11.00000  0.05    0.21
Q14   1   0.1197  0.4209  0.4781  11.00000  0.05    0.21
Q15   1   0.0543  0.4853  0.2720  11.00000  0.05    0.20
Q16   1   0.6612  0.7611  0.6988  11.00000  0.05    0.20
Q17   1   0.0373  0.5439  0.4178  11.00000  0.05    0.19
Q18   1   1.0035  0.6910  0.6386  11.00000  0.05    0.19
Q19   1   0.6394  0.2871  0.7370  11.00000  0.05    0.18
Q20   1   0.7136  0.6718  0.6241  11.00000  0.05    0.18

  REM The information below was added by Olex2.
  REM
  REM R1 = 0.0676 for 1405 Fo > 4sig(Fo) and 0.0774 for all 3809 data
  REM n/a parameters refined using n/a restraints
  REM Highest difference peak 0.40, deepest hole -0.43
  REM Mean Shift 0, Max Shift 0.000.

  REM +++ Tabular Listing of Refinement Information +++
  REM R1_all = 0.0774
  REM R1_gt = 0.0676
  REM wR_ref = 0.1915
  REM GOOF = 1.073
  REM Shift_max = 0.000
  REM Shift_mean = 0
  REM Reflections_all = 3809
  REM Reflections_gt = 1405
  REM Parameters = n/a
  REM Hole = -0.43
  REM Peak = 0.40
  REM Flack = -2.7(10)

  
;
_olex2_submission_special_instructions 'No special instructions were received'
